# Supplementary material for: Microbiome signature and diversity regulates the level of energy production under anaerobic condition
Source: Sci Rep. 2021 Oct 5;11:19777. doi: 10.1038/s41598-021-99104-3 (PMC8492712; doi:10.1038/s41598-021-99104-3)
Supplement: Supplementary file 1 — Supplementary Information 1. [file 41598_2021_99104_MOESM1_ESM.xlsx]

## Sheet: Phycochemical parameters
	Microbiome signature and diversity regulates the level of energy production under anaerobic condition
SampleID	Unique ID	Concentration (ng/µL)	Purity (280/260)	CH4 %	pH	Day	CO2 %	O2 %	H2S (ppm)	Others (balance %)	Environmental Temperature (˚C)	Digester Temperature(˚C)	Digester pressure(mb)	Humidity(%)	Chemical analyses
BG_D0_R1	R1	103.7	1.78	0	5.43	0	0	0	0	0	32	0	0	94	yes
BG_D0_M3	M3	91.7	1.82	0	5.46		0	0	0	0	32	0	0	94	yes
BG_D2_O4	O4	61	1.88	21	5.44	2	54	0.2	560	23.9	33.6	31.3	30	46	no
BG_D2_I5	I5	77.7	1.88	21	5.44		54	0.2	560	23.9	33.6	31.3	30	46	no
BG_D2_M6	M6	73.4	1.87	21	5.44		54	0.2	560	23.9	33.6	31.3	30	46	no
BG_D7_O7	O7	46	1.87	34	5.56	7	51.4	0.3	72	14.4	35.3	44.1	12.51	42	no
BG_D7_I9	I9	87.2	1.88	34	5.56		51.4	0.3	72	14.4	35.3	44.1	12.51	42	no
BG_D10_O10	O10	48.6	1.87	47.4	5.97	10	43.2	0.3	115	9.1	36.8	51	56.41	48	no
BG_D10_M11	M11	86.1	1.86	47.4	5.97		43.2	0.3	115	9.1	38.8	51	56.41	48	no
BG_D10_I12	I12	100.5	1.88	47.4	5.97		43.2	0.3	115	9.1	36.8	51	56.41	48	no
BGR_D27_O60	O60	59.4	1.89	58.2	6.87	27	37	0.3	167	4.3	32	33.8	6.38	60	no
BG_D27_O13	O13	61.3	1.89	58.2	6.87		37	0.3	167	4.3	32	33.8	6.38	60	no
BG_D34_O15	O15	67.7	1.81	71.4	6.99	34	29.8	0.2	8	0	35.3	41.2	15.69	53	no
BG_D34_I14	I14	65.4	1.82	71.4	6.99		29.8	0.2	8	0	35.3	41.2	15.69	53	no
BG_D35_O16	O16	112.3	1.81	74.1	7.01	35	27.7	0.2	5	0	36.8	33.1	16	54	no
BG_D35_I17	I17	53.6	1.81	74.1	7.01		27.7	0.2	5	0	36.8	33.1	16	54	yes
		Sample_ID	Raw_reads	After_QC_read	Total_removed	Mapped_rRNA	Mapped_ProteinFunctions	Mapped_UnknownFunctions
		R1	24262634	20962184	3300450	120743	8499073	9874749
		I14	23912130	22361088	1551042	110832	8775968	11052280
		I5	20748080	18879852	1868228	83386	6388615	8579472
		I9	24549770	22074694	2475076	108820	8209817	10889196
		I12	24790230	23074762	1715468	97903	8065862	9745852
		I17	23904938	21394606	2510332	78443	7757689	10062170
		M3	24284894	21439832	2845062	98584	7839616	10286511
		M6	24541320	22207206	2334114	110056	8030294	10701880
		M11	23051000	20872498	2178502	88807	7619020	9950073
		O4	24123468	22222964	1900504	111910	8087837	10192786
		O7	24225084	21742834	2482250	106598	8091646	11046187
		O10	24109508	21769978	2339530	97429	7867855	10732754
		O13	21084870	18850242	2234628	67031	6710418	9360670
		O15	23688866	21713262	1975604	75523	7626930	9907556
		O16	24092340	22044170	2048170	76920	78935984	10446097
		O60	24668024	21653154	3014870	46048	7501029	11011965
	Total reads		380037156	343263326	36773830	1479033	196007653	163840198	361326884
	Reads (million)		380.037	343.263	36.7738	1.47903	196.008	163.84
	Average		2.37523e+07	2.1454e+07	2.29836e+06	92439.6	1.22505e+07	1.024e+07
	Maximum		24790230	23074762	3300450	120743	78935984	11052280
	Minimum		20748080	18850242	1551042	46048	6388615	8579472
	% mapping					0.430874	54.2466	45.344
			Domain level Taxonomic Composition
			Bacteria		81.7963
			Archaea		15.4339
			Virus		2.76981
	Bacteria
Total phyla				28		Total Orders		110				Total Genera
Phyla	Group-I	Group-II	Group-III	Group-IV		Orders	Group-I	Group-II	Group-III	Group-IV		Genus	Group-I	Group-II	Group-III
Firmicutes	41.9445	37.9851	40.399	38.959		Clostridiales	32.3735	27.8137	29.222	27.8691		Bacteroides	18.0959	14.9038	15.1567
Bacteroidetes	37.8661	33.857	33.1673	22.198		Bacteroidales	32.4942	27.4162	27.5249	14.9436		Clostridium	11.9191	11.1251	11.7327
Proteobacteria	8.07972	13.01	10.9263	18.9236		Bacillales	2.82938	3.27763	3.77032	4.04287		Prevotella	8.39283	6.52095	6.38767
Actinobacteria	3.94355	3.48329	3.43348	3.29594		Flavobacteriales	2.50292	2.87545	2.56124	3.17566		Ruminococcus	4.86849	3.56358	3.71256
Spirochaetes	1.27533	1.78313	2.84078	3.7003		Spirochaetales	1.27533	1.78313	2.84078	3.7003		Eubacterium	4.22287	2.9027	2.96817
Fibrobacteres	1.60283	0.925795	1.40033	0.314723		Thermoanaerobacterales	1.73191	2.08124	2.13288	2.79825		Parabacteroides	2.13544	2.29041	2.72176
Verrucomicrobia	0.569687	0.958288	0.789404	1.37226		Lactobacillales	2.43923	2.02984	2.23489	1.85567		Candidatus	0.88022	1.5247	1.24587
Chloroflexi	0.484002	1.09227	0.796953	1.13436		Cytophagales	1.23469	1.56152	1.33172	1.82599		Bacillus	1.23851	1.41589	1.64171
Unclassified	0.392275	0.798627	0.661729	1.70547		Actinomycetales	1.12359	1.56506	1.39376	1.78642		Unclassified	1.60923	1.50575	1.49935
Cyanobacteria	0.560485	0.893007	0.752343	1.15942		Burkholderiales	0.592047	0.99496	1.19983	2.85301		Treponema	0.705759	0.874022	1.70965
Fusobacteria	0.650474	0.686548	0.743573	0.736948		Sphingobacteriales	1.13356	1.47619	1.27634	1.73688		Alistipes	1.52606	1.33362	1.1815
Chlorobi	0.440256	0.688164	0.56617	0.942144		Selenomonadales	1.09551	1.30531	1.40839	0.9239		Butyrivibrio	1.59642	1.00585	1.05644
Thermotogae	0.356256	0.583959	0.544822	0.794054		Erysipelotrichales	1.21602	1.14174	1.30367	1.03009		Fibrobacter	1.60283	0.925795	1.40033
Synergistetes	0.295838	0.516889	0.541648	0.906275		Desulfuromonadales	0.689414	1.29481	0.921548	1.64004		Paludibacter	1.05826	1.15325	0.947279
Planctomycetes	0.253847	0.555784	0.381616	0.695637		Fibrobacterales	1.60283	0.925795	1.40033	0.314723		Porphyromonas	1.13877	1.05873	0.989418
Acidobacteria	0.257151	0.486017	0.342506	0.567927		Coriobacteriales	1.04238	0.969253	1.14182	0.828351		Bifidobacterium	1.62671	0.767539	0.729478
Lentisphaerae	0.136835	0.290484	0.431169	0.712238		Pseudomonadales	0.555517	0.855213	0.872708	1.60146		Geobacter	0.444102	0.852638	0.588893
Tenericutes	0.185161	0.24166	0.281165	0.292441		Desulfovibrionales	0.49031	0.951751	0.797028	1.25217		Alkaliphilus	0.625238	0.699491	0.742582
Deinococcus-Thermus	0.160352	0.267868	0.224757	0.313649		Unclassified	0.392275	0.798627	0.661729	1.70547		Roseburia	1.225	0.736907	0.70034
Aquificae	0.125118	0.204037	0.170159	0.276935		Bifidobacteriales	1.71054	0.834108	0.802385	0.543259		Faecalibacterium	0.798206	0.744263	0.842836
Deferribacteres	0.0971052	0.158213	0.134648	0.215482		Rhizobiales	0.48746	0.791036	0.698057	1.1093		Streptococcus	0.900283	0.693629	0.737503
Elusimicrobia	0.087798	0.115622	0.118517	0.213903		Syntrophobacterales	0.447564	1.03712	0.517422	0.955365		Desulfovibrio	0.370989	0.729843	0.626094
Dictyoglomi	0.0734269	0.116509	0.111662	0.164342		Fusobacteriales	0.650474	0.686548	0.743573	0.736948		Desulfitobacterium	0.522693	0.621858	0.684027
Nitrospirae	0.0593178	0.123332	0.0830615	0.146324		Chlorobiales	0.440256	0.688164	0.56617	0.942144		Lactobacillus	0.774204	0.617575	0.707274
Chlamydiae	0.0575323	0.0934136	0.0921079	0.140047		Alteromonadales	0.51501	0.66078	0.576336	0.880738		Ethanoligenens	0.686843	0.621257	0.702467
Gemmatimonadetes	0.0194175	0.0385977	0.0282492	0.0558725		Enterobacteriales	0.597932	0.651007	0.613862	0.735257		Spirochaeta	0.254004	0.512378	0.679806
Chrysiogenetes	0.0202644	0.034783	0.0290538	0.0486089		Desulfobacterales	0.396012	0.77873	0.491658	0.825435		Caldicellulosiruptor	0.529599	0.577342	0.610688
Candidatus Poribacteria	0.00534332	0.0115688	0.00754476	0.0140911		Thermotogales	0.356256	0.583959	0.544822	0.794054		Flavobacterium	0.545699	0.643038	0.575652
						Synergistales	0.295838	0.516889	0.541648	0.906275		Paenibacillus	0.461795	0.556327	0.607156
						Myxococcales	0.342959	0.737816	0.405119	0.721589		Pedobacter	0.488656	0.608347	0.543175
						Planctomycetales	0.253847	0.555784	0.381616	0.695637		Syntrophus	0.305285	0.721707	0.333437
						Verrucomicrobiales	0.345888	0.509607	0.413295	0.57309		Blautia	0.66657	0.5084	0.500395
						Chroococcales	0.311331	0.483944	0.41129	0.620436		Pseudomonas	0.211978	0.369688	0.325508
						Rhodobacterales	0.254899	0.381595	0.342823	0.523069		Desulfotomaculum	0.333813	0.420213	0.422603
						Chloroflexales	0.205735	0.430084	0.306808	0.46553		Subdoligranulum	0.466322	0.420662	0.45765
						Bacteroidetes	0.371989	0.382738	0.344737	0.355372		Caldanaerobacter	0.317102	0.371987	0.382772
						Campylobacterales	0.285339	0.351359	0.348806	0.414972		Holdemania	0.416766	0.382195	0.437306
						Lentisphaerae	0.109062	0.239793	0.375445	0.619689		Anaerotruncus	0.380205	0.353867	0.426896
						Dehalococcoidetes	0.156336	0.407069	0.30758	0.390438		Thermoanaerobacter	0.297885	0.35134	0.378788
						Vibrionales	0.275198	0.319577	0.299966	0.365148		Geobacillus	0.290189	0.351447	0.384316
						Rhodospirillales	0.197724	0.288453	0.288633	0.372999		Acinetobacter	0.24908	0.351467	0.426132
						Xanthomonadales	0.137036	0.206233	0.285699	0.515351		Fusobacterium	0.325833	0.355761	0.39091
						Opitutae	0.134054	0.257848	0.216392	0.495719		Flavobacter	0.327837	0.36639	0.326236
						Chromatiales	0.135748	0.246847	0.188527	0.441644		Acidaminococcus	0.318918	0.363663	0.441986
						Halanaerobiales	0.186243	0.24748	0.241713	0.333911		Coprococcus	0.513831	0.356688	0.361876
						Pasteurellales	0.240017	0.252609	0.255808	0.247743		Acetivibrio	0.177054	0.217594	0.29227
						Rhodocyclales	0.102361	0.178081	0.16008	0.541393		Victivallis	0.109062	0.239793	0.375445
						Solibacterales	0.128222	0.243007	0.169155	0.289997		Syntrophomonas	0.170654	0.234275	0.270357
						Oceanospirillales	0.134535	0.191202	0.166868	0.303945		Chitinophaga	0.278647	0.358021	0.301831
						Aquificales	0.125118	0.204037	0.170159	0.276935		Cytophaga	0.274242	0.33454	0.301452
						Neisseriales	0.125677	0.153683	0.147648	0.211544		Dorea	0.430071	0.34187	0.351405
						Deferribacterales	0.0971052	0.158213	0.134648	0.215482		Chlorobium	0.213951	0.338346	0.274763
						Nostocales	0.0960924	0.161602	0.131535	0.213634		Pelobacter	0.197594	0.360032	0.268608
						Deltaproteobacteria	0.0805383	0.198494	0.0989345	0.186845		Slackia	0.348835	0.308511	0.351044
						Sphingomonadales	0.0985283	0.141583	0.124201	0.21716		Capnocytophaga	0.306389	0.308292	0.288306
						Acholeplasmatales	0.0951451	0.132449	0.151026	0.169577		Spirosoma	0.256073	0.317931	0.269816
						Flavobacteria	0.128829	0.144977	0.128342	0.16046		Thermotoga	0.169484	0.290735	0.265962
						Thermales	0.084812	0.147765	0.121335	0.17398		Gramella	0.242924	0.294632	0.257601
						Caulobacterales	0.0887104	0.12452	0.11942	0.19732		Enterococcus	0.261015	0.262301	0.287824
						Gammaproteobacteria	0.0792548	0.119466	0.100645	0.204281		Dyadobacter	0.223162	0.284585	0.245626
						Dictyoglomales	0.0734269	0.116509	0.111662	0.164342		Cellulosilyticum	0.223363	0.315294	0.26226
						Acidobacteria	0.071493	0.13162	0.0915318	0.147377		Burkholderia	0.154882	0.250069	0.223699
						Deinococcales	0.0755398	0.120103	0.103422	0.139669		Pelotomaculum	0.154952	0.219323	0.201773
						Oscillatoriales	0.0642988	0.114199	0.0924613	0.163983		Dehalococcoides	0.119792	0.310488	0.24741
						Elusimicrobiales	0.0703056	0.0917116	0.0964631	0.172539		Shewanella	0.212139	0.262188	0.231564
						Nitrospirales	0.0593178	0.123332	0.0830615	0.146324		Selenomonas	0.233382	0.281171	0.288358
						Mycoplasmatales	0.0801672	0.0969328	0.115092	0.109142		Acidovorax	0.0655211	0.112905	0.216901
						Thiotrichales	0.0754831	0.0989667	0.087578	0.134232		Syntrophobacter	0.142279	0.315417	0.183985
						Acidobacteriales	0.0574363	0.111389	0.0818191	0.130553		Anaeromyxobacter	0.140729	0.295586	0.177126
						Chlamydiales	0.0575323	0.0934136	0.0921079	0.140047		Verrucomicrobia	0.115344	0.254012	0.168295
						Aeromonadales	0.102182	0.107851	0.0834667	0.0997915		Brachyspira	0.195507	0.210442	0.246437
						Nitrosomonadales	0.051233	0.0895663	0.0724193	0.139901		Roseiflexus	0.124756	0.259408	0.184072
						Spartobacteria	0.0420481	0.0942022	0.0704261	0.136614		Opitutus	0.104666	0.198525	0.160241
						Natranaerobiales	0.0726542	0.0881099	0.0851777	0.105194		Moorella	0.137948	0.204521	0.193808
						Methylococcales	0.04661	0.0792006	0.0629447	0.152221		Oribacterium	0.225004	0.201351	0.231704
						Rickettsiales	0.0619196	0.0833032	0.0741956	0.101131		Carboxydothermus	0.156619	0.200628	0.194305
						Legionellales	0.0569823	0.0826738	0.0683637	0.105284		Heliobacterium	0.139956	0.179225	0.195545
						Methylophilales	0.0379576	0.0600735	0.0539252	0.153258		Vibrio	0.170598	0.204475	0.191928
						Desulfarculales	0.0419476	0.0922949	0.053255	0.0855356		Listeria	0.182349	0.191757	0.214151
						Sphaerobacterales	0.0391101	0.0771839	0.0565195	0.0781497		Eggerthella	0.193617	0.188046	0.229252
						Puniceicoccales	0.0294057	0.058147	0.0552502	0.10538		Streptomyces	0.124896	0.209842	0.170976
						Herpetosiphonales	0.0361852	0.0749005	0.0525887	0.0815582		Veillonella	0.190098	0.204853	0.215196
						Rubrobacterales	0.0381453	0.0670524	0.0535853	0.0801969		Atopobium	0.192713	0.18043	0.218024
						Proteobacteria	0.0379358	0.059661	0.0511139	0.0847194		Staphylococcus	0.160553	0.177124	0.198541
						Lentisphaerales	0.027773	0.0506903	0.0557245	0.0925492		Desulfatibacillum	0.115008	0.239646	0.136774
						Epsilonproteobacteria	0.0426461	0.0561399	0.0534854	0.0750523		Synechococcus	0.126083	0.193342	0.166221
						Bdellovibrionales	0.0318678	0.045496	0.0408731	0.0981325		Polaribacter	0.170903	0.186578	0.168831
						Prochlorales	0.0422882	0.0544417	0.0523966	0.0632504		Akkermansia	0.200073	0.19499	0.196026
						Ktedonobacterales	0.0253196	0.059116	0.0408481	0.0699609		Leadbetterella	0.157938	0.188942	0.16571
						Gloeobacterales	0.0303923	0.0523847	0.0428452	0.0638007		Xanthomonas	0.0836945	0.127245	0.174701
						Betaproteobacteria	0.0189111	0.0386035	0.0323605	0.071402		Abiotrophia	0.212641	0.176375	0.185698
						Hydrogenophilales	0.0220412	0.0414549	0.0322568	0.0649918		Zunongwangia	0.154799	0.183032	0.157653
						Methylacidiphilales	0.0182913	0.0384845	0.0340407	0.0614558		Symbiobacterium	0.13357	0.173875	0.167027
						Gallionellales	0.0208931	0.0383886	0.0305938	0.0632424		Marivirga	0.140358	0.178551	0.145899
						Thermomicrobiales	0.0213165	0.0439206	0.0326082	0.0487259		Sphingobacterium	0.135792	0.169957	0.156264
						Gemmatimonadales	0.0194175	0.0385977	0.0282492	0.0558725		Maribacter	0.146422	0.177889	0.150475
						Chrysiogenales	0.0202644	0.034783	0.0290538	0.0486089		Desulfococcus	0.105421	0.211041	0.125079
						Acidithiobacillales	0.0175011	0.0317647	0.0248503	0.0444906		Thermoanaerobacterium	0.124437	0.143093	0.158042
						Cardiobacteriales	0.0179638	0.0272324	0.0248464	0.0403564		Anaerococcus	0.158405	0.155277	0.171567
						Solirubrobacterales	0.0179726	0.0297307	0.0257259	0.0341962		Leeuwenhoekiella	0.138289	0.159328	0.139222
						Elusimicrobia	0.0174924	0.0239108	0.0220544	0.041364		Planctomyces	0.0794818	0.173441	0.118934
						Cyanobacteria	0.0160823	0.026436	0.0218143	0.0343158		Cyanothece	0.0951625	0.15352	0.128814
						Alphaproteobacteria	0.0143187	0.0226866	0.0172037	0.0290994		Campylobacter	0.119478	0.147191	0.154782
						Nautiliales	0.0132884	0.0187453	0.0176416	0.0256724		Deltaproteobacter	0.0805383	0.198494	0.0989345
						Mariprofundales	0.0102501	0.0187952	0.0146632	0.0245424		Thermincola	0.101877	0.135529	0.133004
						Entomoplasmatales	0.00984846	0.0122787	0.0150473	0.0137215		Anaerostipes	0.152839	0.138906	0.154219
						Candidatus Poribacteria	0.00534332	0.0115688	0.00754476	0.0140911		Robiginitalea	0.128047	0.15488	0.128464
						Actinobacteria	0.00661366	0.00995309	0.0093767	0.0129904		Mitsuokella	0.129292	0.170586	0.161069
						Parvularculales	0.00799315	0.010216	0.00859707	0.0127644		Halothermothrix	0.100423	0.132176	0.129572
						Acidimicrobiales	0.00430434	0.00813402	0.00683042	0.0105284		Rhodopirellula	0.0760986	0.147504	0.107674
												Mucilaginibacter	0.0979259	0.13747	0.112985
												Thermosediminibacter	0.103064	0.126713	0.123714
												Corynebacterium	0.119631	0.125927	0.131433
												Microscilla	0.0907883	0.130332	0.104087
												Desulfobacterium	0.0682713	0.140967	0.0900897
												Syntrophothermus	0.0576938	0.0902475	0.0931852
												Mycobacterium	0.0783206	0.125153	0.106232
												Thermanaerovibrio	0.0531843	0.103432	0.106007
												Rhodothermus	0.080141	0.126921	0.101116
												Dictyoglomus	0.0734269	0.116509	0.111662
												Algoriphagus	0.0921242	0.126637	0.0991304
												Croceibacter	0.103837	0.11942	0.11176
												Olsenella	0.125166	0.117386	0.138484
												Chloroflexus	0.068005	0.135611	0.100632
												Pyramidobacter	0.0927659	0.104556	0.128633
												Acholeplasma	0.076928	0.108536	0.122592
												Collinsella	0.11778	0.113546	0.131143
												Leptospira	0.0738504	0.109187	0.0931122
												Chlorobaculum	0.0742389	0.115851	0.0981376
												Desulfotalea	0.0756184	0.118973	0.0947425
												Pelodictyon	0.0745707	0.114736	0.0966475
												Escherichia	0.130885	0.113168	0.0998197
												Lysinibacillus	0.0613565	0.0740677	0.185026
												Sebaldella	0.0933028	0.105416	0.114034
												Megasphaera	0.101217	0.120001	0.129331
												Elusimicrobium	0.0703056	0.0917116	0.0964631
												Catenibacterium	0.118059	0.103762	0.117747
												Thermosinus	0.0716589	0.10793	0.103261
												Dethiosulfovibrio	0.0488276	0.0943193	0.0967415
												Myxococcus	0.0658922	0.125061	0.0769858
												Peptoniphilus	0.0925083	0.097543	0.109677
												Rhodopseudomonas	0.0645956	0.105836	0.0876913
												Finegoldia	0.102029	0.0985427	0.107626
												Ilyobacter	0.0987509	0.100366	0.105022
												Exiguobacterium	0.0884092	0.0965317	0.104407
												Shuttleworthia	0.114096	0.0924657	0.109659
												Thermosipho	0.0635916	0.0984525	0.092828
												Leptotrichia	0.100842	0.0953689	0.10218
												Aminobacterium	0.045536	0.0897601	0.0862856
												Polaromonas	0.0359844	0.062261	0.0722542
												Anaerofustis	0.0949224	0.0897256	0.104223
												Dokdonia	0.0854319	0.098038	0.0877892
												Borrelia	0.0462083	0.0771053	0.111772
												Mycoplasma	0.0713533	0.0873961	0.103501
												Oceanobacillus	0.0789885	0.0871543	0.0962999
												Sorangium	0.0497967	0.12631	0.0557091
												Turicibacter	0.0706418	0.0829232	0.0963383
												Chthoniobacter	0.0420481	0.0942022	0.0704261
												Natranaerobius	0.0726542	0.0881099	0.0851777
												Blastopirellula	0.0446542	0.101576	0.068141
												Cupriavidus	0.0470902	0.0765488	0.0685442
												Desulfomicrobium	0.0496221	0.0903549	0.0705701
												Lactococcus	0.0876583	0.0843681	0.0950037
												Nitrosococcus	0.0415329	0.082716	0.0612184
												Chryseobacterium	0.0708993	0.0857017	0.0814389
												Brevibacillus	0.0653465	0.0814342	0.0826698
												Riemerella	0.0842489	0.087162	0.0828426
												Deinococcus	0.0589816	0.0885953	0.077679
												Chloroherpeton	0.0570259	0.0864597	0.0705163
												Alicyclobacillus	0.0644865	0.0815896	0.0822588
												Bradyrhizobium	0.0477712	0.0822804	0.070526
												Pseudoalteromonas	0.0680007	0.0829616	0.0717184
												Delftia	0.0212816	0.038922	0.0912323
												Helicobacter	0.0712529	0.0787612	0.0795839
												Rhizobium	0.0492554	0.0759904	0.070501
												Actinobacillus	0.0735448	0.0767407	0.081122
												Peptostreptococcus	0.0756315	0.0741387	0.0804499
												Desulfuromonas	0.0477188	0.0821403	0.0640469
												Nostoc	0.0512766	0.0812749	0.0648381
												Dechloromonas	0.0333783	0.0597953	0.056915
												Pirellula	0.0357138	0.0893898	0.0572626
												Frankia	0.0479982	0.0841398	0.0652644
												Rhodobacter	0.0486923	0.0728109	0.0665606
												Stenotrophomonas	0.0330116	0.0512929	0.0777251
												Neisseria	0.0720038	0.0721182	0.0731394
												Fervidobacterium	0.0496352	0.0718438	0.0713113
												Photobacterium	0.0678479	0.0748218	0.0702648
												Caulobacter	0.0483649	0.0703797	0.064141
												Dehalogenimonas	0.0365432	0.0965816	0.0601699
												Salinibacter	0.0524029	0.0754723	0.0609707
												Desulfarculus	0.0419476	0.0922949	0.053255
												Acidobacterium	0.0406991	0.0802982	0.0580768
												Bordetella	0.0371282	0.0620557	0.0623936
												Comamonas	0.0184615	0.0352666	0.084446
												Thermaerobacter	0.0462651	0.0757717	0.0647709
												Saccharophagus	0.0514294	0.069094	0.0569534
												Dethiobacter	0.0435978	0.0678142	0.0597878
												Anoxybacillus	0.0574188	0.0656363	0.0730761
												Rhodospirillum	0.0452392	0.0711453	0.0574527
												Haemophilus	0.0674201	0.0706541	0.0693757
												Yersinia	0.052141	0.0673575	0.0675591
												Magnetospirillum	0.0439689	0.0686239	0.0575122
												Ammonifex	0.0423449	0.0700151	0.0593768
												Aminomonas	0.0190814	0.0532961	0.0552886
												Sinorhizobium	0.0383069	0.0664077	0.0579597
												Aeromonas	0.0683848	0.0708671	0.0560605
												Coprobacillus	0.0686206	0.063255	0.0713113
												Sphaerobacter	0.0391101	0.0771839	0.0565195
												Albidiferax	0.0251319	0.0460928	0.0493914
												Cryptobacterium	0.0642682	0.0613342	0.0738711
												Haliangium	0.0412142	0.087989	0.0430026
												Marinobacter	0.0381104	0.0615031	0.0499771
												Coraliomargarita	0.0294057	0.058147	0.0552502
												Herpetosiphon	0.0361852	0.0749005	0.0525887
												Denitrovibrio	0.0419215	0.06375	0.0570091
												Thermus	0.0379969	0.0680444	0.0560797
												Acetohalobium	0.045619	0.0616566	0.058288
												Arcanobacterium	0.0909324	0.069167	0.0635016
												Methylobacterium	0.0357356	0.0630976	0.0552386
												Pseudoramibacter	0.0548912	0.056019	0.07091
												Kosmotoga	0.034343	0.0632972	0.0570264
												Petrotoga	0.0392018	0.0596303	0.0576947
												Thermobaculum	0.0364079	0.0691785	0.0541652
												Rubrobacter	0.0381453	0.0670524	0.0535853
												Nitrosomonas	0.0351987	0.0598413	0.0501211
												Methylococcus	0.0371893	0.059258	0.0475307
												Thermodesulfovibrio	0.0350546	0.0682843	0.048631
												Ralstonia	0.0309161	0.0525727	0.0485465
												Desulfurivibrio	0.0316932	0.0681039	0.0449728
												Azoarcus	0.0235211	0.0400599	0.0367022
												Kordia	0.0508226	0.0616547	0.0535123
												Verrucomicrobium	0.0304709	0.060605	0.0489747
												Magnetococcus	0.0378834	0.0595113	0.0509257
												Lentisphaera	0.027773	0.0506903	0.0557245
												Psychroflexus	0.0454095	0.0612728	0.0495796
												Dialister	0.0509492	0.0571089	0.0691875
												Aromatoleum	0.029135	0.0489787	0.0412629
												Arthrobacter	0.044759	0.0582065	0.0545243
												Aquifex	0.0354257	0.0574888	0.0479013
												Halanaerobium	0.0402015	0.0536473	0.0538522
												Epulopiscium	0.0499801	0.052022	0.0599203
												Anabaena	0.0332255	0.0571319	0.047811
												Meiothermus	0.0364908	0.0600275	0.0492071
												Bdellovibrio	0.0318678	0.045496	0.0408731
												Prochlorococcus	0.0422882	0.0544417	0.0523966
												Legionella	0.0386474	0.0554644	0.0458658
												Cellvibrio	0.0357443	0.0508055	0.0419887
												Sulfurihydrogenibium	0.0356046	0.0552937	0.0464687
												Rhodococcus	0.0321647	0.0504255	0.046895
												Stigmatella	0.0294755	0.067014	0.0339908
												Ktedonobacter	0.0253196	0.059116	0.0408481
												Hahella	0.0338585	0.0495256	0.0400896
												Desulfohalobium	0.0283274	0.0542133	0.0412744
												Thauera	0.0163268	0.0292472	0.0251998
												Deferribacter	0.0300605	0.052613	0.0425475
												Verminephrobacter	0.01885	0.0338332	0.0410593
												Anaerobaculum	0.0201946	0.0483071	0.041885
												Methylibium	0.0134194	0.0224851	0.0259602
												Leuconostoc	0.0501591	0.0465207	0.0536947
												Gloeobacter	0.0303923	0.0523847	0.0428452
												Bulleidia	0.0379664	0.04597	0.062649
												Salmonella	0.0406817	0.0460467	0.0487788
												Agrobacterium	0.0294057	0.0455632	0.0452763
												Mobiluncus	0.0431874	0.0443581	0.0509372
												Thioalkalivibrio	0.0246954	0.0428921	0.0338833
												Francisella	0.0416944	0.0460467	0.0451918
												Synechocystis	0.0310165	0.0485086	0.0399225
												Nitrospira	0.0242108	0.0549444	0.0342942
												Gardnerella	0.0569779	0.0434774	0.0455124
												Marinomonas	0.0308157	0.0421802	0.0400723
												Mesorhizobium	0.0264721	0.0437498	0.0389163
												Psychromonas	0.0355392	0.0423184	0.0410344
												Arcobacter	0.0320293	0.0409713	0.0365601
												Leptothrix	0.0122102	0.0210095	0.022859
												Chromobacterium	0.0257649	0.0396416	0.0357997
												Thiobacillus	0.0220412	0.0414549	0.0322568
												Calditerrivibrio	0.0251232	0.0418502	0.0350911
												Psychrobacter	0.0333521	0.0410999	0.0393503
												Pediococcus	0.0399701	0.0385881	0.0434654
												Roseobacter	0.0259832	0.0397164	0.0364622
												Propionibacterium	0.0303268	0.0394957	0.0412821
												Aliivibrio	0.0367309	0.0402614	0.0377372
												Methylacidiphilum	0.0182913	0.0384845	0.0340407
												Enterobacter	0.0442744	0.0403995	0.0347032
												Nitrobacter	0.0234076	0.0408466	0.0336259
												Ruegeria	0.0273408	0.0392693	0.0353446
												Gemmata	0.0178984	0.0438726	0.0296049
												Thermomicrobium	0.0213165	0.0439206	0.0326082
												Filifactor	0.0338934	0.0347543	0.0384478
												Pectobacterium	0.0308681	0.0374138	0.0359783
												Actinomyces	0.0328326	0.0375769	0.0382864
												Klebsiella	0.0442002	0.0379415	0.0343614
												Desulfonatronospira	0.0187365	0.0422013	0.0267898
												Azotobacter	0.0141877	0.0291128	0.0265382
												Trichodesmium	0.0242981	0.0362337	0.0334877
												Nocardioides	0.0226523	0.0369168	0.0331228
												Gemmatimonas	0.0194175	0.0385977	0.0282492
												Alicycliphilus	0.00710696	0.0134972	0.0276424
												Xylella	0.0203299	0.0276948	0.0332726
												Thermosynechococcus	0.0246517	0.0364582	0.0311987
												Alkalilimnicola	0.0189242	0.0330925	0.0266189
												Salinispora	0.021155	0.0402422	0.030229
												Serratia	0.0273452	0.0341575	0.0340561
												Coprothermobacter	0.0229055	0.0355966	0.0313907
												Idiomarina	0.0271793	0.0336509	0.0301502
												Desulfurispirillum	0.0202644	0.034783	0.0290538
												Lawsonia	0.0226349	0.035138	0.032299
												Rickettsia	0.0257125	0.0345278	0.0299563
												Granulicatella	0.0311693	0.0313848	0.0357018
												Methylobacillus	0.0161784	0.0255188	0.0230759
												Parvibaculum	0.0209673	0.0321427	0.0270432
												Tolumonas	0.0337973	0.036984	0.0274062
												Alcanivorax	0.020343	0.0285487	0.024182
												Erythrobacter	0.0225694	0.0307055	0.0270778
												Prosthecochloris	0.0204696	0.0327721	0.0261061
												Sphingomonas	0.0185619	0.0302853	0.0253918
												Oxalobacter	0.0195747	0.0295983	0.0334166
												Photorhabdus	0.0251668	0.0305289	0.0292439
												Sulfurimonas	0.0229754	0.0298573	0.0284911
												Acidithiobacillus	0.0175011	0.0317647	0.0248503
												Dickeya	0.0218098	0.0299322	0.0277941
												Streptobacillus	0.0317456	0.0296367	0.0314272
												Teredinibacter	0.0167066	0.0269676	0.0242972
												Sulfurovum	0.022971	0.0292548	0.0274331
												Allochromatium	0.0161565	0.0288173	0.0208081
												Truepera	0.0165582	0.0315076	0.0257432
												Nitrosospira	0.0160343	0.0297249	0.0222982
												Colwellia	0.0238397	0.0294218	0.0252151
												Saccharopolyspora	0.0186449	0.0311219	0.0259237
												Nitratiruptor	0.0196751	0.026885	0.0260524
												Chelativorans	0.017357	0.0270174	0.0251998
												Oscillochloris	0.0129741	0.0350651	0.0221043
												Janthinobacterium	0.0153096	0.0254325	0.0227284
												Variovorax	0.00983973	0.0167497	0.0195906
												Conexibacter	0.0179726	0.0297307	0.0257259
												Citrobacter	0.0239271	0.0269906	0.0255339
												Brucella	0.0188238	0.0269196	0.0254917
												Terriglobus	0.0167371	0.0310912	0.0237423
												Thermobifida	0.0184964	0.0299168	0.024545
												Azospirillum	0.0164359	0.0264725	0.0205873
												Gluconacetobacter	0.018252	0.025419	0.0366427
												Chromohalobacter	0.0179202	0.0258585	0.0239266
												Erysipelothrix	0.0234643	0.0263017	0.0296606
												Halorhodospira	0.016628	0.0271076	0.0224327
												Micromonospora	0.0146286	0.0307266	0.0211019
												Achromobacter	0.0134631	0.0234138	0.0220793
												Macrococcus	0.0263237	0.026035	0.0282396
												Acidothermus	0.0156283	0.0303083	0.0231643
												Acidiphilium	0.0185881	0.0279558	0.0246275
												Microcystis	0.0179638	0.0274569	0.0235714
												Elusimicrobia	0.0174924	0.0239108	0.0220544
												Plesiocystis	0.015851	0.0358557	0.0183041
												Streptosporangium	0.0164534	0.027831	0.023725
												Persephonella	0.0158903	0.0262729	0.0221427
												Jonquetella	0.0162482	0.0232181	0.026807
												Basfia	0.024285	0.0259275	0.0272948
												Pantoea	0.0201859	0.0263574	0.0244259
												Thiomicrospira	0.0194743	0.0260216	0.0232718
												Wolinella	0.0183829	0.0257568	0.0234389
												Acaryochloris	0.0160823	0.026436	0.0218143
												Brevundimonas	0.0154843	0.0189928	0.0238153
												Histophilus	0.0255859	0.0256723	0.025653
												Methylobacter	0.00942065	0.0199426	0.015414
												Oenococcus	0.0215173	0.0237496	0.0283049
												Microcoleus	0.0129741	0.0259467	0.0185998
												Kineococcus	0.0163705	0.0270462	0.0220313
												Gluconobacter	0.0193564	0.0226808	0.0300197
												Novosphingobium	0.0156763	0.0226233	0.0196425
												Xylanimonas	0.0187365	0.0230704	0.0239516
												Xanthobacter	0.0156458	0.0241967	0.021436
												Methylotenera	0.0119482	0.0195013	0.0172037
												Herminiimonas	0.0146155	0.021779	0.0200688
												Alteromonas	0.0179202	0.0231567	0.0207582
												Proteus	0.020797	0.0238475	0.023869
												Pasteurella	0.0209454	0.0243445	0.0232334
												Reinekea	0.0166498	0.0218999	0.0216089
												Coxiella	0.0168507	0.0245172	0.0203876
												Blattabacterium	0.0217007	0.0235386	0.0211403
												Cronobacter	0.0196271	0.0227154	0.0210904
												Sphingopyxis	0.0169118	0.0217886	0.0187265
												Acetobacter	0.0170427	0.0186858	0.0351602
												Hyphomonas	0.0144584	0.0211841	0.0192258
												Chlamydophila	0.0146898	0.0202842	0.0208888
												Paracoccus	0.0141441	0.0205068	0.0190875
												Beutenbergia	0.0149517	0.0216907	0.0202685
												Catenulispora	0.0137774	0.0230915	0.0185095
												Sideroxydans	0.0105993	0.0209807	0.0159114
												Clavibacter	0.0154624	0.021353	0.0190107
												Dichelobacter	0.0129785	0.0200367	0.0179488
												Kribbella	0.0125638	0.0213971	0.0189877
												Nitrococcus	0.0103636	0.0207044	0.0142696
												Sanguibacter	0.017082	0.0206296	0.0208561
												Carnobacterium	0.0161173	0.0183788	0.0203914
												Edwardsiella	0.0165101	0.0204281	0.0191893
												Polynucleobacter	0.0123542	0.0183366	0.0172959
												Maricaulis	0.0146243	0.0203015	0.0177779
												Arthrospira	0.0110577	0.0202976	0.0165028
												Bartonella	0.0148382	0.0195243	0.0187169
												Asticcacaulis	0.0148251	0.0192116	0.0176665
												Nocardia	0.0139651	0.0196491	0.01816
												Waddlia	0.0110752	0.0188853	0.0170367
												Ochrobactrum	0.011599	0.0177455	0.0182253
												Thermobispora	0.0123848	0.0200578	0.0168312
												Granulibacter	0.013773	0.0185918	0.0190933
												Providencia	0.0164403	0.0197239	0.0180026
												Kangiella	0.0141746	0.0185054	0.0157482
												Beggiatoa	0.00976989	0.0192691	0.012574
												Sulfurospirillum	0.0141266	0.018705	0.0165835
												Hydrogenivirga	0.00982227	0.0188239	0.0149877
												Gallionella	0.0102937	0.0174078	0.0146824
												Thermomonospora	0.0128082	0.0195186	0.0158404
												Oceanithermus	0.0103243	0.0196932	0.0160477
												Actinosynnema	0.0118304	0.0191444	0.0156061
												Mariprofundus	0.0102501	0.0187952	0.0146632
												Congregibacter	0.0103505	0.0160742	0.0136263
												Aerococcus	0.0177412	0.0167842	0.0180083
												Cellulomonas	0.0116951	0.0186167	0.0155504
												Roseovarius	0.0113545	0.0168514	0.0152182
												Laribacter	0.0101497	0.0158708	0.0148783
												Zymomonas	0.0114462	0.0160454	0.0163607
												Amycolatopsis	0.0111668	0.0185016	0.014427
												Methylovorus	0.00793639	0.0120734	0.010936
												Sphingobium	0.0109617	0.0163102	0.0135034
												Crocosphaera	0.0113895	0.0167669	0.0146651
												Hydrogenobaculum	0.0118347	0.0169454	0.0144462
												Aggregatibacter	0.0154581	0.0168686	0.0161822
												Phenylobacterium	0.0100362	0.0159361	0.0137972
												Azorhizobium	0.0105993	0.0154487	0.0141371
												Herbaspirillum	0.00891862	0.0141324	0.0132153
												Erwinia	0.0125245	0.0161433	0.015487
												Shigella	0.0187453	0.0170241	0.0145979
												Gemella	0.014812	0.0149766	0.0166161
												Catonella	0.0148556	0.0151148	0.0167314
												Lyngbya	0.00879639	0.0163697	0.0125471
												Labrenzia	0.0094905	0.0150726	0.012645
												Brachybacterium	0.0131924	0.0152088	0.0150838
												Nakamurella	0.0100624	0.0151129	0.0132864
												Stackebrandtia	0.00940755	0.0152338	0.0133651
												Oceanicola	0.00906705	0.0145238	0.0127948
												Oscillatoria	0.00715934	0.0153508	0.01132
												Wolbachia	0.0109748	0.0144777	0.0131232
												Hydrogenobacter	0.00809792	0.0148903	0.0123243
												Chlamydia	0.0087571	0.0133168	0.0136436
												Lutiella	0.00684067	0.0123094	0.0103157
												Thermocrinis	0.00844279	0.0143223	0.0118884
												Brevibacterium	0.0122713	0.0142379	0.0135091
												Ferrimonas	0.011874	0.0146197	0.0121745
												Nocardiopsis	0.00961273	0.0147982	0.0132979
												Parachlamydia	0.00627752	0.0127009	0.0124607
												Jannaschia	0.00899283	0.013526	0.0127218
												Thiomonas	0.00583225	0.0107321	0.0101141
												Methylocella	0.00871781	0.0139865	0.0115735
												Geodermatophilus	0.00821578	0.0140249	0.011994
												Mesoplasma	0.00979171	0.0122442	0.015005
												Jonesia	0.01087	0.0131422	0.0128313
												Nautilia	0.00911943	0.0123977	0.0121035
												Leifsonia	0.00983537	0.0128525	0.0119403
												Parascardovia	0.0136813	0.0117472	0.013728
												Rhodomicrobium	0.00745183	0.0125167	0.0104252
												Mannheimia	0.0127733	0.012392	0.0129407
												Scardovia	0.0131749	0.0113443	0.0136666
												Halothiobacillus	0.00744746	0.011517	0.00929605
												Halomonas	0.00723792	0.0113481	0.00970507
												Starkeya	0.00678828	0.0119353	0.0100507
												Dinoroseobacter	0.00774868	0.0114153	0.0107209
												Rothia	0.0136988	0.010642	0.0113719
												Eremococcus	0.0109311	0.011066	0.0120209
												Xenorhabdus	0.00830309	0.0109854	0.010888
												Nodularia	0.00579732	0.0114364	0.00880254
												Oceanicaulis	0.00770066	0.011114	0.00938439
												Sulfuricurvum	0.00709386	0.0101162	0.0093671
												Saccharomonospora	0.00699782	0.0105614	0.00955337
												Aurantimonas	0.00664859	0.0101047	0.00952265
												Ureaplasma	0.00881385	0.0095367	0.0115908
												Oligotropha	0.00633864	0.0106976	0.00915971
												Janibacter	0.00743	0.0105652	0.0094708
												Parvularcula	0.00799315	0.010216	0.00859707
												Hirschia	0.00722046	0.0102064	0.00910018
												Beijerinckia	0.0058628	0.0102045	0.00840312
												Maritimibacter	0.00631245	0.00977464	0.00871421
												Weissella	0.0156109	0.00899942	0.00987406
												Hyphomicrobium	0.00683194	0.00998379	0.00860283
												Buchnera	0.00755224	0.00929492	0.00913283
												Neptuniibacter	0.00512068	0.00797283	0.00690531
												Roseomonas	0.00506829	0.00887853	0.00753708
												Micrococcus	0.00847335	0.00902053	0.0086758
												Sodalis	0.00633427	0.00895145	0.00834744
												Moritella	0.00728594	0.00932946	0.00777327
												Ehrlichia	0.00671407	0.00857535	0.00829559
												Methylophaga	0.00446149	0.00744323	0.00640604
												Kytococcus	0.00664422	0.00904547	0.00804211
												Intrasporangium	0.00596321	0.009293	0.00739114
												Pseudovibrio	0.00555286	0.00838347	0.00723752
												Kocuria	0.00846025	0.00823188	0.00805748
												Bermanella	0.00506393	0.00726286	0.00623897
												Acidimicrobium	0.00430434	0.00813402	0.00683042
												Cardiobacterium	0.00498535	0.0071957	0.00689763
												Limnobacter	0.00395947	0.00691363	0.00621401
												Ketogulonicigenium	0.00498098	0.00774065	0.00679585
												Cylindrospermopsis	0.00350546	0.00723024	0.00627738
												Gordonia	0.00479327	0.00719186	0.00686882
												Tsukamurella	0.0049155	0.00744707	0.00707237
												Octadecabacter	0.004575	0.00719378	0.00619481
												Methylosinus	0.00386343	0.00736072	0.00549391
												Renibacterium	0.00592392	0.00730507	0.00646749
												Moraxella	0.00587154	0.00685606	0.0071127
												Sulfitobacter	0.00486748	0.00709592	0.00629274
												Caminibacter	0.00416901	0.00634756	0.00553807
												Enhydrobacter	0.00530403	0.00618446	0.00607767
												Hoeflea	0.00311693	0.00569707	0.00511561
												Endoriftia	0.00260618	0.00535936	0.00371765
												Roseibium	0.0032348	0.00575848	0.00438591
												Loktanella	0.00350546	0.00505234	0.00449344
												Simonsiella	0.0038547	0.00473381	0.00464899
												Kingella	0.00371937	0.00464362	0.00451649
												Anaplasma	0.0033745	0.00495064	0.00426685
												Cyanobium	0.00264983	0.004682	0.00394617
												Afipia	0.00216963	0.00506193	0.00372533
												Pelagibaca	0.00231806	0.00439034	0.00384631
												Eikenella	0.00334394	0.00436539	0.00434942
												Raphidiopsis	0.00228313	0.00452849	0.00380407
												Orientia	0.00401622	0.00430207	0.00407674
												Tropheryma	0.00329592	0.00450547	0.00392888
												Citromicrobium	0.002401	0.00382427	0.00349874
												Sagittula	0.00268039	0.00411402	0.00385207
												Ahrensia	0.00272404	0.00430015	0.00367541
												Aeromicrobium	0.00253196	0.00379549	0.00337776
												Citreicella	0.00222638	0.00392213	0.00345265
												Fulvimarina	0.00253633	0.00392213	0.00347186
												Neorickettsia	0.00254069	0.00387992	0.0036082
												Dermacoccus	0.00296414	0.00405645	0.00332016
												Segniliparus	0.00253196	0.00366693	0.00368117
												Phaeobacter	0.00178547	0.002483	0.00226785
												Oceanibulbus	0.00134456	0.00228919	0.00237538
												Rickettsiella	0.00144497	0.00262499	0.0020835
												Thalassobium	0.00197319	0.00259813	0.00219487
												Wigglesworthia	0.00135766	0.00173272	0.0015439
												Thiotricha	8.29436e-05	0.000186129	0.000134419
												Collimonas	0.000100405	0.000260964	9.7934e-05
												Tetragenococcus	0.000213907	0.000122807	0.000122898
												Leptospirillum	5.23854e-05	0.000103618	0.00013634
												Ornithobacterium	1.74618e-05	0.000111293	0.000109456
												Glaciecola	6.54818e-05	7.29164e-05	6.72096e-05
												Fluoribacter	3.92891e-05	6.71598e-05	2.68839e-05
												Spiroplasma	5.67509e-05	3.45393e-05	4.22461e-05
												Listonella	2.18273e-05	1.91885e-05	3.64852e-05
												Bibersteinia	4.36545e-06	9.59426e-06	5.76083e-06
												Cylindrospermum	4.36545e-06	0	1.92028e-06
												Planococcus	0	7.67541e-06	1.92028e-06
												Leptolyngbya	1.30964e-05	0	3.84055e-06
												Marinococcus	0	7.67541e-06	0
												Sporosarcina	8.73091e-06	0	0

## Sheet: Data quality control reports
Sequence ID	Raw read	Number of reads after QC	Total read removed
R1	24262634	20962184	3300450
I14	23912130	22361088	1551042
I5	20748080	18879852	1868228
I9	24549770	22074694	2475076
I12	24790230	23074762	1715468
I17	23904938	21394606	2510332
M3	24284894	21439832	2845062
M6	24541320	22207206	2334114
M11	23051000	20872498	2178502
O4	24123468	22222964	1900504
O7	24225084	21742834	2482250
O10	24109508	21769978	2339530
O13	21084870	18850242	2234628
O15	23688866	21713262	1975604
O16	24092340	22044170	2048170
O60	24668024	21653154	3014870

## Sheet: Taxonomy
Microbiome signature and diversity regulates the level of energy production under anaerobic condition
SampleID	Unique ID	Concentration (ng/µL)	Purity (280/260)	CH4 %	pH	Day	CO2 %	O2 %	H2S (ppm)	Others (balance %)	Environmental Temperature (˚C)	Digester Temperature(˚C)	Digester pressure(mb)	Humidity(%)	Chemical analyses
BG_D0_R1	R1	103.7	1.78	0	5.43	0	0	0	0	0	32	0	0	94	yes
BG_D0_M3	M3	91.7	1.82	0	5.46		0	0	0	0	32	0	0	94	yes
BG_D2_O4	O4	61	1.88	21	5.44	2	54	0.2	560	23.9	33.6	31.3	30	46	yes
BG_D2_I5	I5	77.7	1.88	21	5.44		54	0.2	560	23.9	33.6	31.3	30	46	yes
BG_D2_M6	M6	73.4	1.87	21	5.44		54	0.2	560	23.9	33.6	31.3	30	46	yes
BG_D7_O7	O7	46	1.87	34	5.56	7	51.4	0.3	72	14.4	35.3	44.1	12.51	42	yes
BG_D7_I9	I9	87.2	1.88	34	5.56		51.4	0.3	72	14.4	35.3	44.1	12.51	42	yes
BG_D10_O10	O10	48.6	1.87	47.4	5.97	10	43.2	0.3	115	9.1	36.8	51	56.41	48	yes
BG_D10_M11	M11	86.1	1.86	47.4	5.97		43.2	0.3	115	9.1	38.8	51	56.41	48	yes
BG_D10_I12	I12	100.5	1.88	47.4	5.97		43.2	0.3	115	9.1	36.8	51	56.41	48	yes
BGR_D27_O60	O60	59.4	1.89	58.2	6.87	27	37	0.3	167	4.3	32	33.8	6.38	60	yes
BG_D27_O13	O13	61.3	1.89	58.2	6.87		37	0.3	167	4.3	32	33.8	6.38	60	yes
BG_D34_O15	O15	67.7	1.81	71.4	6.99	34	29.8	0.2	8	0	35.3	41.2	15.69	53	yes
BG_D34_I14	I14	65.4	1.82	71.4	6.99		29.8	0.2	8	0	35.3	41.2	15.69	53	yes
BG_D35_O16	O16	112.3	1.81	74.1	7.01	35	27.7	0.2	5	0	36.8	33.1	16	54	yes
BG_D35_I17	I17	53.6	1.81	74.1	7.01		27.7	0.2	5	0	36.8	33.1	16	54	yes
		Sample_ID	Raw_reads	After_QC_read	Total_removed	Mapped_rRNA	Mapped_ProteinFunctions	Mapped_UnknownFunctions
		R1	24262634	20962184	3300450	120743	8499073	9874749
		I14	23912130	22361088	1551042	110832	8775968	11052280
		I5	20748080	18879852	1868228	83386	6388615	8579472
		I9	24549770	22074694	2475076	108820	8209817	10889196
		I12	24790230	23074762	1715468	97903	8065862	9745852
		I17	23904938	21394606	2510332	78443	7757689	10062170
		M3	24284894	21439832	2845062	98584	7839616	10286511
		M6	24541320	22207206	2334114	110056	8030294	10701880
		M11	23051000	20872498	2178502	88807	7619020	9950073
		O4	24123468	22222964	1900504	111910	8087837	10192786
		O7	24225084	21742834	2482250	106598	8091646	11046187
		O10	24109508	21769978	2339530	97429	7867855	10732754
		O13	21084870	18850242	2234628	67031	6710418	9360670
		O15	23688866	21713262	1975604	75523	7626930	9907556
		O16	24092340	22044170	2048170	76920	78935984	10446097
		O60	24668024	21653154	3014870	46048	7501029	11011965
	Total reads		380037156	343263326	36773830	1479033	196007653	163840198	361326884
	Reads (million)		380.037	343.263	36.7738	1.47903	196.008	163.84
	Average		2.37523e+07	2.1454e+07	2.29836e+06	92439.6	1.22505e+07	1.024e+07
	Maximum		24790230	23074762	3300450	120743	78935984	11052280
	Minimum		20748080	18850242	1551042	46048	6388615	8579472
	% mapping					0.430874	54.25	45.34
			Domain level Taxonomic Composition
			Bacteria		81.8
			Archaea		15.43
			Virus		2.77
																																												Group-I	472
	Bacteria																							Archaea																				Group-II	536
																		Total Strains				2513																						Group-III	535
Total phyla				28		Total Orders		110				Total Genera				552								Total phyla			5			Total Orders				17		Total Genera			61					Group-IV	536
Phyla	Group-I	Group-II	Group-III	Group-IV		Orders	Group-I	Group-II	Group-III	Group-IV		Genus	Group-I	Group-II	Group-III	Group-IV		Species/strains (Bacteria and Archaea)	Group-I	Group-II	Group-III	Group-IV		Phyla	Group-I	Group-II	Group-III	Group-IV		Orders	Group-I	Group-II	Group-III	Group-IV		Genus	Group-I	Group-II	Group-III	Group-IV		Group-I	Rel_Abund	Group-II	Rel_Abund	Group-III	Rel_Abund	Group-IV	Rel_Abund
Firmicutes	41.94	37.99	40.4	38.96		Clostridiales	32.374	27.814	29.222	27.869		Bacteroides	18.1	14.9	15.16	8.31		Methanosarcina vacuolata Z-761	0.5679	1.751	11.1449	17.3143		Euryarchaeota	95.46	95.6	97.17	97.4		Methanosarcinales	27.434	26.28	43.427	42.692		Methanosarcina	17.52	18.32	35.84	36.53		Gordonia phage Secretariat	16.121	Megavirus chiliensis	1.812	Stenotrophomonas phage Mendera	4.881	Stenotrophomonas phage Mendera	2.583
Bacteroidetes	37.87	33.86	33.17	22.2		Bacteroidales	32.494	27.416	27.525	14.944		Clostridium	11.92	11.13	11.73	12.15		Methanosarcina sp. Kolksee	0.5455	1.6907	10.6193	16.6333		Crenarchaeota	3.7	3.56	2.31	2.1		Methanomicrobiales	16.802	34.231	21.483	31.898		Methanoculleus	3.46	11.59	5.78	13.8		Streptomyces phage Bing	5.335	Acanthamoeba polyphaga moumouvirus	1.595	Choristoneura fumiferana granulovirus	2.994	Choristoneura fumiferana granulovirus	2.374
Proteobacteria	8.08	13.01	10.93	18.92		Bacillales	2.829	3.278	3.77	4.043		Prevotella	8.39	6.52	6.39	2.47		Methanothrix soehngenii GP6	1.9149	5.179	9.8993	4.6082		Thaumarchaeota	0.41	0.43	0.27	0.28		Methanobacteriales	27.62	15.339	17.842	10.634		Methanobrevibacter	19.35	9.26	11.94	5.01		Arthrobacter phage Gordon	5.047	Orpheovirus IHUMI-LCC2	1.498	Gordonia phage Secretariat	2.552	Bacillus phage Mater	1.471
Actinobacteria	3.94	3.48	3.43	3.3		Flavobacteriales	2.503	2.875	2.561	3.176		Ruminococcus	4.87	3.56	3.71	2.37		Dysosmobacter welbionis J115	3.6096	5.4761	3.9316	1.0095		Korarchaeota	0.38	0.36	0.21	0.18		Methanococcales	7.389	5.381	4.454	3.624		Methanoregula	2.31	3.6	5.86	6.43		Stenotrophomonas phage Mendera	4.523	Pandoravirus salinus	1.349	Bacillus phage Mater	1.995	Pandoravirus dulcis	1.315
Spirochaetes	1.28	1.78	2.84	3.7		Spirochaetales	1.275	1.783	2.841	3.7		Eubacterium	4.22	2.9	2.97	2.13		Natrialbaceae archaeon XQ-INN 246	2.75	4.1866	2.7244	2.719		Nanoarchaeota	0.06	0.05	0.03	0.03		Thermococcales	5.309	4.47	3.039	2.487		Methanocorpusculum	4.98	5.45	4.93	4.27		Streptomyces phage Scap1	4.004	Pandoravirus dulcis	1.22	Synechococcus phage S-CAM3	1.908	Megavirus chiliensis	1.29
Fibrobacteres	1.6	0.93	1.4	0.31		Thermoanaerobacterales	1.732	2.081	2.133	2.798		Parabacteroides	2.14	2.29	2.72	1.64		Bifidobacterium pseudolongum subsp. globosum DSM 20092	11.9962	3.5558	1.101	0.3979								Unclassified	3.467	3.124	2.091	1.848		Methanothermobacter	5.3	4.28	4.13	4.16		Gordonia phage Avazak	2.853	Pandoravirus inopinatum	1.144	Faecalibacterium phage FP_Lagaffe	1.709	Pandoravirus salinus	1.227
Verrucomicrobia	0.57	0.96	0.79	1.37		Lactobacillales	2.439	2.03	2.235	1.856		Candidatus	0.88	1.52	1.25	2.58		Phocaeicola dorei DSM 17855	6.605	4.0027	1.4023	0.1876								Archaeoglobales	2.47	2.549	1.766	1.619		Methanospirillum	3.14	5.41	3.81	3.66		Synechococcus phage S-CAM3	2.7	Pandoravirus neocaledonia	1.117	Bacteroides phage crAss001	1.696	Bordetella phage vB_BbrM_PHB04	1.211
Chloroflexi	0.48	1.09	0.8	1.13		Cytophagales	1.235	1.562	1.332	1.826		Bacillus	1.24	1.42	1.64	1.74		Fibrobacter succinogenes subsp. succinogenes S85	4.5698	2.5227	3.4335	0								Halobacteriales	2.906	2.303	1.648	1.305		Methanosaeta	5.16	5.18	3.56	2.19		Choristoneura fumiferana granulovirus	2.459	Mimivirus terra2	1.108	Pseudomonas phage PaBG	1.556	Pandoravirus neocaledonia	1.128
Unclassified	0.39	0.8	0.66	1.71		Actinomycetales	1.124	1.565	1.394	1.786		Unclassified	1.61	1.51	1.5	1.42		Methanoculleus marisnigri JR1	0.0826	1.1267	2.1688	4.9921								Desulfurococcales	1.336	1.388	0.891	0.825		Methanococcus	4.74	2.85	2.42	1.78		Faecalibacterium phage FP_oengus	2.375	Acanthamoeba polyphaga mimivirus	1.042	Streptomyces phage Bing	1.469	Acanthamoeba polyphaga moumouvirus	1.071
Cyanobacteria	0.56	0.89	0.75	1.16		Burkholderiales	0.592	0.995	1.2	2.853		Treponema	0.71	0.87	1.71	2.18		Faecalibacterium prausnitzii M21/2	2.8874	3.2398	2.0427	0.9554								Thermoproteales	1.401	1.279	0.812	0.707		Methanosphaerula	1.57	1.85	2.33	2.99		Bacillus phage Mater	2.269	Pandoravirus quercus	1.008	Bordetella phage vB_BbrM_PHB04	1.431	Pandoravirus inopinatum	1.024
Fusobacteria	0.65	0.69	0.74	0.74		Sphingobacteriales	1.134	1.476	1.276	1.737		Alistipes	1.53	1.33	1.18	0.55		Clostridiales bacterium CCNA10	2.7834	2.6336	1.5983	0.8136								Methanocellales	0.984	1.059	0.749	0.7		Methanocaldococcus	2.53	2.4	1.94	1.75		Vibrio phage Thalassa	1.642	Pandoravirus macleodensis	0.991	Lactobacillus phage LfeInf	1.323	Pseudomonas phage PaBG	0.938
Chlorobi	0.44	0.69	0.57	0.94		Selenomonadales	1.096	1.305	1.408	0.924		Butyrivibrio	1.6	1.01	1.06	0.79		Methanobacterium formicicum DSM 1535	0.2374	0.7217	2.0541	3.6033								Sulfolobales	0.89	0.817	0.563	0.525		Methanoplanus	1.34	1.51	1.97	2.37		Rhodococcus phage ReqiPoco6	1.624	Stenotrophomonas phage Mendera	0.873	Cyanophage S-RIM50	1.278	Klebsiella phage ST13-OXA48phi12.1	0.938
Thermotogae	0.36	0.58	0.54	0.79		Erysipelotrichales	1.216	1.142	1.304	1.03		Fibrobacter	1.6	0.93	1.4	0.31		Parabacteroides distasonis DSM 20701	1.578	2.0638	1.3237	0.3634								Thermoplasmatales	0.99	0.773	0.556	0.47		Thermococcus	2.96	2.53	1.69	1.42		Thermus virus P23-77	1.512	Cafeteria roenbergensis virus BV-PW1	0.863	Agrobacterium phage Atu_ph07	1.236	Thermus virus P23-77	0.913
Synergistetes	0.3	0.52	0.54	0.91		Desulfuromonadales	0.689	1.295	0.922	1.64		Paludibacter	1.06	1.15	0.95	0.94		Intestinimonas butyriciproducens	1.8575	1.8673	1.2775	0.4112								Methanopyrales	0.524	0.505	0.356	0.338		Archaeoglobus	2.01	2.04	1.42	1.32		Bordetella phage vB_BbrM_PHB04	1.457	Bacillus virus G	0.847	Klebsiella phage ST13-OXA48phi12.1	1.152	Acidovorax phage ACP17	0.913
Planctomycetes	0.25	0.56	0.38	0.7		Fibrobacterales	1.603	0.926	1.4	0.315		Porphyromonas	1.14	1.06	0.99	0.89		Flintibacter sp. KGMB00164	2.0693	2.0245	0.8168	0.3296								Nitrosopumilales	0.275	0.28	0.175	0.183		Methanococcoides	2.1	1.69	1.51	1.45		Erwinia phage phiEaH2	1.322	Gordonia phage Secretariat	0.819	Enterobacter phage vB_EclM_CIP9	1.062	Klebsiella phage vB_Kpn_F48	0.887
Acidobacteria	0.26	0.49	0.34	0.57		Coriobacteriales	1.042	0.969	1.142	0.828		Bifidobacterium	1.63	0.77	0.73	0.48		Bacteroides fragilis DSM 2151	1.6904	1.6979	1.109	0.3602								Cenarchaeales	0.131	0.147	0.099	0.1		Unclassified	2.14	1.91	1.32	1.21		Agrobacterium phage Atu_ph07	1.048	Agrobacterium phage Atu_ph07	0.733	Escherichia phage Seurat	1.044	Pandoravirus quercus	0.884
Lentisphaerae	0.14	0.29	0.43	0.71		Pseudomonadales	0.556	0.855	0.873	1.601		Geobacter	0.44	0.85	0.59	1.07		Oscillibacter valericigenes Sjm18-20	0.935	1.4506	1.2362	0.7762								Acidilobales	0.071	0.075	0.049	0.046		Pyrococcus	2.35	1.94	1.35	1.07		Pseudomonas phage PaBG	1.044	Chrysochromulina ericina virus	0.656	Klebsiella phage ST147-VIM1phi7.1	1.027	Caulobacter phage CcrPW	0.875
Tenericutes	0.19	0.24	0.28	0.29		Desulfovibrionales	0.49	0.952	0.797	1.252		Alkaliphilus	0.63	0.7	0.74	0.89		Flavonifractor plautii S1	1.1886	1.6567	1.0894	0.5523														Methanohalophilus	1.03	1.07	1.41	1.39		Streptomyces phage BillNye	0.905	Choristoneura fumiferana granulovirus	0.647	Salmonella phage SJ46	0.989	Yersinia phage fHe-Yen9-04	0.872
Deinococcus-Thermus	0.16	0.27	0.22	0.31		Unclassified	0.392	0.799	0.662	1.705		Roseburia	1.22	0.74	0.7	0.5		Sphaerochaeta globosa DSM 22777	0.2051	1.0879	1.4124	1.1507														Methanosphaera	2.32	1.21	1.28	0.93		Mycobacterium phage Breeniome	0.895	Yersinia phage fHe-Yen9-04	0.582	Streptomyces phage BillNye	0.961	Klebsiella phage ST147-VIM1phi7.1	0.859
Aquificae	0.13	0.2	0.17	0.28		Bifidobacteriales	1.711	0.834	0.802	0.543		Faecalibacterium	0.8	0.74	0.84	0.46		Candidatus Cloacimonas acidaminovorans	0.2623	0.3291	0.9729	2.4706														Methanohalobium	0.83	0.82	1.1	1.14		Klebsiella phage vB_Kpn_F48	0.877	Aureococcus anophagefferens virus	0.569	Mycobacterium phage Breeniome	0.937	Caulobacter phage CcrSC	0.849
Deferribacteres	0.1	0.16	0.13	0.22		Rhizobiales	0.487	0.791	0.698	1.109		Streptococcus	0.9	0.69	0.74	0.59		Methanoculleus sp. MAB1	0	0.5436	0.9452	2.073														Methanocella	0.98	1.06	0.75	0.7		Mycobacterium phage Tonenili	0.858	Synechococcus phage S-CAM3	0.552	Mycobacterium phage Tonenili	0.898	Pandoravirus macleodensis	0.843
Elusimicrobia	0.09	0.12	0.12	0.21		Syntrophobacterales	0.448	1.037	0.517	0.955		Desulfovibrio	0.37	0.73	0.63	0.96		Methanoculleus bourgensis DSM 3045	0	0.5135	0.9408	2.0728														Aciduliprofundum	0.89	0.8	0.53	0.43		Erwinia phage vB_EamM_Caitlin	0.779	Bacillus phage Mater	0.522	Thermus virus P23-77	0.877	Pseudomonas phage pf16	0.843
Dictyoglomi	0.07	0.12	0.11	0.16		Fusobacteriales	0.65	0.687	0.744	0.737		Desulfitobacterium	0.52	0.62	0.68	0.88		Bacteroides thetaiotaomicron	1.4507	1.269	0.7088	0.1975														Methanothermus	0.65	0.58	0.49	0.53		Cyanophage Syn30	0.775	Phaeocystis globosa virus	0.478	Streptomyces phage DrGrey	0.867	Xanthomonas phage RiverRider	0.811
Nitrospirae	0.06	0.12	0.08	0.15		Chlorobiales	0.44	0.688	0.566	0.942		Lactobacillus	0.77	0.62	0.71	0.56		Prevotella ruminicola	1.285	1.1934	1.0069	0														Sulfolobus	0.74	0.66	0.46	0.43		Synechococcus phage S-WAM2	0.77	Pithovirus sibericum	0.446	Gordonia phage Avazak	0.843	Rhodococcus phage Jace	0.805
Chlamydiae	0.06	0.09	0.09	0.14		Alteromonadales	0.515	0.661	0.576	0.881		Ethanoligenens	0.69	0.62	0.7	0.59		Alistipes shahii	1.0293	1.3088	0.7254	0.1729														Methanopyrus	0.52	0.51	0.36	0.34		Streptomyces phage DrGrey	0.733	Serratia phage BF	0.425	Bacillus virus G	0.832	Agrobacterium phage Atu_ph07	0.789
Gemmatimonadetes	0.02	0.04	0.03	0.06		Enterobacteriales	0.598	0.651	0.614	0.735		Spirochaeta	0.25	0.51	0.68	0.98		Methanoregula formicica	0	0.6246	1.0994	0.9876														Ferroglobus	0.46	0.51	0.34	0.3		Yersinia phage fHe-Yen9-04	0.719	Mollivirus sibericum	0.424	Klebsiella phage vB_Kpn_F48	0.829	Bacillus phage Bobb	0.783
Chrysiogenetes	0.02	0.03	0.03	0.05		Desulfobacterales	0.396	0.779	0.492	0.825		Caldicellulosiruptor	0.53	0.58	0.61	0.78		Methanocorpusculum labreanum	0.0749	0.615	0.6739	1.4468														Pyrobaculum	0.58	0.52	0.32	0.28		Acidovorax phage ACP17	0.714	Cronobacter phage vB_CsaM_GAP32	0.419	Megavirus chiliensis	0.822	Rhodococcus virus RGL3	0.735
Candidatus Poribacteria	0.01	0.01	0.01	0.01		Thermotogales	0.356	0.584	0.545	0.794		Flavobacterium	0.55	0.64	0.58	0.72		Megasphaera elsdenii	0.9164	1.4762	0.3672	0														Thermoplasma	0.6	0.47	0.33	0.29		Enterobacter phage vB_EclM_CIP9	0.696	Pacmanvirus A23	0.414	Vibrio phage Thalassa	0.815	Cyanophage Syn30	0.726
						Synergistales	0.296	0.517	0.542	0.906		Paenibacillus	0.46	0.56	0.61	0.76		Lachnospiraceae bacterium KM106-2	0.349	1.3953	0.4937	0.2255														Thermofilum	0.44	0.43	0.28	0.25		Synechococcus phage syn9	0.682	Pectinobacterium phage vB_PcaM_CBB	0.414	Mycobacterium phage ArcherS7	0.776	Bacillus virus G	0.716
						Myxococcales	0.343	0.738	0.405	0.722		Pedobacter	0.49	0.61	0.54	0.7		Bacteroides uniformis	0.8012	1.0904	0.6681	0.1556														Staphylothermus	0.31	0.35	0.23	0.22		Pseudomonas phage pf16	0.668	Pseudomonas phage PaBG	0.401	Yersinia phage fHe-Yen9-04	0.759	Erwinia phage phiEaH2	0.707
						Planctomycetales	0.254	0.556	0.382	0.696		Syntrophus	0.31	0.72	0.33	0.62		Bacteroidales bacterium CF	0.8999	0.8244	0.5948	0.4847														Korarchaeum	0.38	0.36	0.21	0.18		Klebsiella phage ST147-VIM1phi7.1	0.659	Cyanophage S-RIM50	0.378	Escherichia phage CAjan	0.755	Orpheovirus IHUMI-LCC2	0.697
						Verrucomicrobiales	0.346	0.51	0.413	0.573		Blautia	0.67	0.51	0.5	0.35		Muribaculaceae bacterium DSM 108610	0.6162	1.2555	0.6165	0.038														Haloarcula	0.43	0.34	0.24	0.17		Cronobacter phage CR9	0.659	Pseudomonas phage Noxifer	0.373	Erwinia phage phiEaH2	0.749	Streptomyces phage BillNye	0.678
						Chroococcales	0.311	0.484	0.411	0.62		Pseudomonas	0.21	0.37	0.33	0.99		Comamonas kerstersii	0.0826	1.6533	0.2099	0.2628														Nitrosopumilus	0.27	0.28	0.18	0.18		Pseudomonas phage PaMx42	0.631	Caulobacter phage CcrSC	0.358	Escherichia phage slur01	0.728	Erwinia phage vB_EamM_Asesino	0.653
						Rhodobacterales	0.255	0.382	0.343	0.523		Desulfotomaculum	0.33	0.42	0.42	0.7		Ruthenibacterium lactatiformans	0.5044	0.9494	0.6615	0.3373														Halobacterium	0.26	0.24	0.18	0.17		Mycobacterium phage ArcherS7	0.608	Bordetella phage vB_BbrM_PHB04	0.351	Acanthamoeba polyphaga moumouvirus	0.717	Salmonella phage SJ46	0.65
						Chloroflexales	0.206	0.43	0.307	0.466		Subdoligranulum	0.47	0.42	0.46	0.29		Mesotoga infera	0.3827	0.5946	0.8103	0.5872														Halorhabdus	0.3	0.24	0.17	0.14		Aeromonas phage phiA8-29	0.603	Escherichia phage PBECO4	0.348	Synechococcus phage syn9	0.717	Synechococcus phage S-CAM3	0.643
						Bacteroidetes	0.372	0.383	0.345	0.355		Caldanaerobacter	0.32	0.37	0.38	0.48		Petrimonas mucosa	0.3131	0.5925	0.6734	0.5434														Hyperthermus	0.23	0.24	0.15	0.14		Vibrio phage nt-1	0.603	Tenacibaculum phage pT24	0.348	Vibrio phage Ceto	0.703	Aeromonas phage phiA8-29	0.631
						Campylobacterales	0.285	0.351	0.349	0.415		Holdemania	0.42	0.38	0.44	0.33		Roseburia hominis	1.4787	0.6171	0.3838	0.2406														Natronomonas	0.24	0.22	0.15	0.13		Pseudomonas phage Noxifer	0.589	Canarypox virus	0.337	Arthrobacter phage Gordon	0.689	Vibrio phage Thalassa	0.618
						Lentisphaerae	0.109	0.24	0.375	0.62		Anaerotruncus	0.38	0.35	0.43	0.38		Treponema succinifaciens	0.9788	0.6838	0.5537	0														Ignicoccus	0.21	0.22	0.14	0.13		Klebsiella phage ST13-OXA48phi12.1	0.575	Lactobacillus phage LfeInf	0.331	Escherichia phage PBECO4	0.682	Enterobacter phage vB_EclM_CIP9	0.605
						Dehalococcoidetes	0.156	0.407	0.308	0.39		Thermoanaerobacter	0.3	0.35	0.38	0.49		Christensenella sp. Marseille-P3954	0.3323	0.5718	0.5311	0.4702														Haloterrigena	0.31	0.2	0.16	0.11		Bacillus phage BCU4	0.543	Tokyovirus A1	0.33	Erwinia phage vB_EamM_Caitlin	0.672	Acanthamoeba polyphaga mimivirus	0.599
						Vibrionales	0.275	0.32	0.3	0.365		Geobacillus	0.29	0.35	0.38	0.44		Prevotella intermedia	0.9579	0.7896	0.3048	0.0583														Aeropyrum	0.17	0.2	0.13	0.12		Lactobacillus phage LfeInf	0.515	Noumeavirus	0.33	Streptomyces phage Scap1	0.644	Mycobacterium phage Tonenili	0.596
						Rhodospirillales	0.198	0.288	0.289	0.373		Acinetobacter	0.25	0.35	0.43	0.39		Methanobacterium congolense	0.0582	0.0427	0.5837	1.0673														Picrophilus	0.21	0.19	0.14	0.11		Sphingomonas phage PAU	0.473	Escherichia phage 121Q	0.328	Rhodococcus phage Jace	0.609	Caulobacter phage CcrColossus	0.596
						Xanthomonadales	0.137	0.206	0.286	0.515		Fusobacterium	0.33	0.36	0.39	0.39		Lachnospiraceae bacterium GAM79	1.1848	0.6263	0.2988	0.1015														Halogeometricum	0.26	0.19	0.13	0.1		Proteus phage Stubb	0.464	Acinetobacter phage vB_AbaM_ME3	0.326	Cyanophage Syn30	0.599	Morganella phage vB_MmoM_MP1	0.586
						Opitutae	0.134	0.258	0.216	0.496		Flavobacter	0.33	0.37	0.33	0.42		[Clostridium] scindens	0.5878	0.5992	0.4083	0.2962														Caldivirga	0.25	0.17	0.12	0.09		Streptomyces phage Annadreamy	0.422	Emiliania huxleyi virus 86	0.325	Acidovorax phage ACP17	0.592	Aeromonas phage phiAS5	0.58
						Chromatiales	0.136	0.247	0.189	0.442		Acidaminococcus	0.32	0.36	0.44	0.26		Treponema brennaborense	0.3257	0.4248	0.5461	0.4715														Haloquadratum	0.2	0.17	0.12	0.1		Xanthomonas phage RiverRider	0.404	Invertebrate iridescent virus 6	0.322	Pandoravirus dulcis	0.567	Synechococcus phage S-RSM4	0.536
						Halanaerobiales	0.186	0.247	0.242	0.334		Coprococcus	0.51	0.36	0.36	0.25		Faecalibacterium prausnitzii	0.6962	0.7726	0.361	0.0482														Haloferax	0.2	0.17	0.12	0.1		Escherichia phage RCS47	0.399	Erwinia phage phiEaH2	0.321	Caulobacter phage CcrSC	0.564	Rhizobium phage RHEph10	0.536
						Pasteurellales	0.24	0.253	0.256	0.248		Acetivibrio	0.18	0.22	0.29	0.74		Phocaeicola vulgatus	0.5305	0.6175	0.5234	0.0775														Halomicrobium	0.23	0.16	0.12	0.09		Streptomyces phage Gilson	0.394	Sphingomonas phage PAU	0.319	Pseudomonas phage pf16	0.54	Mimivirus terra2	0.523
						Rhodocyclales	0.102	0.178	0.16	0.541		Victivallis	0.11	0.24	0.38	0.62		Blautia producta	0.362	0.5333	0.3467	0.4165														Metallosphaera	0.15	0.16	0.11	0.1		Streptomyces phage Blueeyedbeauty	0.394	Caulobacter phage CcrBL9	0.312	Escherichia phage 121Q	0.536	Ralstonia phage RS-PI-1	0.501
						Solibacterales	0.128	0.243	0.169	0.29		Syntrophomonas	0.17	0.23	0.27	0.73		Victivallales bacterium CCUG 44730	0.0718	0.289	0.498	0.6606														Cenarchaeum	0.13	0.15	0.1	0.1		Cyanophage S-RIM50	0.385	Streptomyces phage Bing	0.308	Rhodococcus phage ReqiPoco6	0.536	Lactobacillus phage LfeInf	0.488
						Oceanospirillales	0.135	0.191	0.167	0.304		Chitinophaga	0.28	0.36	0.3	0.4		Methanosarcina barkeri	0	0	0.635	0.8479														Natrialba	0.19	0.15	0.1	0.09		Bacillus virus G	0.376	Cedratvirus A11	0.307	Synechococcus phage S-WAM2	0.533	Pseudomonas phage Noxifer	0.485
						Aquificales	0.125	0.204	0.17	0.277		Cytophaga	0.27	0.33	0.3	0.41		Bifidobacterium angulatum	0.7763	0.4258	0.2808	0.3219														Methanothermococcus	0.12	0.13	0.1	0.09		Gordonia phage GodonK	0.366	Clostridium phage c-st	0.305	Aeromonas phage phiA8-29	0.526	Caulobacter phage CcrBL9	0.485
						Neisseriales	0.126	0.154	0.148	0.212		Dorea	0.43	0.34	0.35	0.24		Bacteroides xylanisolvens	0.5025	0.7489	0.2883	0														Desulfurococcus	0.14	0.14	0.09	0.09		Faecalibacterium phage FP_Lagaffe	0.343	Tunisvirus fontaine2	0.305	Pandoravirus neocaledonia	0.519	Stenotrophomonas phage Moby	0.485
						Deferribacterales	0.097	0.158	0.135	0.215		Chlorobium	0.21	0.34	0.27	0.48		Ruminococcus sp. JE7A12	0.8829	0.5576	0.2568	0.0862														Ignisphaera	0.18	0.14	0.1	0.08		Synechococcus phage S-SM2	0.343	Brazilian marseillevirus	0.298	Faecalibacterium phage FP_oengus	0.505	Pseudomonas phage PhiPA3	0.441
						Nostocales	0.096	0.162	0.132	0.214		Pelobacter	0.2	0.36	0.27	0.46		Methanosarcina barkeri	0	0	0.5737	0.8067														Ferroplasma	0.18	0.12	0.09	0.07		Acanthamoeba polyphaga moumouvirus	0.306	Enterobacter phage vB_EclM_CIP9	0.297	Sphingomonas phage PAU	0.505	Bacteroides phage crAss001	0.422
						Deltaproteobacteria	0.081	0.198	0.099	0.187		Slackia	0.35	0.31	0.35	0.25		Methanobrevibacter sp. YE315	0.1046	0.4533	0.4544	0.2926														Halorubrum	0.14	0.12	0.08	0.06		Salmonella phage SJ46	0.292	Melanoplus sanguinipes entomopoxvirus	0.295	Proteus phage Stubb	0.501	Escherichia phage Seurat	0.412
						Sphingomonadales	0.099	0.142	0.124	0.217		Capnocytophaga	0.31	0.31	0.29	0.31		Roseburia intestinalis	0.7715	0.615	0.226	0														Halalkalicoccus	0.15	0.11	0.08	0.06		Bacillus phage Bobb	0.292	Lausannevirus	0.294	Pandoravirus inopinatum	0.491	Chrysochromulina ericina virus	0.409
						Acholeplasmatales	0.095	0.132	0.151	0.17		Spirosoma	0.26	0.32	0.27	0.35		Methanobrevibacter millerae	0.2576	0.4584	0.3862	0.2423														Vulcanisaeta	0.08	0.11	0.06	0.06		Tokyovirus A1	0.288	Tenacibaculum phage PTm1	0.292	Mimivirus terra2	0.491	Synechococcus phage S-PM2	0.396
						Flavobacteria	0.129	0.145	0.128	0.16		Thermotoga	0.17	0.29	0.27	0.4		Methanosarcina barkeri	0	0	0.5264	0.7485														Thermosphaera	0.09	0.1	0.06	0.05		Streptococcus phage 20617	0.288	Golden Marseillevirus	0.291	Pseudomonas phage PaMx42	0.484	Burkholderia phage BcepSauron	0.393
						Thermales	0.085	0.148	0.121	0.174		Gramella	0.24	0.29	0.26	0.33		Acidaminococcus fermentans	0.3461	0.648	0.3189	0														Acidilobus	0.07	0.07	0.05	0.05		Mycobacterium phage Snenia	0.283	Synechococcus phage syn9	0.29	Cronobacter phage CR9	0.473	Mycobacterium phage Breeniome	0.39
						Caulobacterales	0.089	0.125	0.119	0.197		Enterococcus	0.26	0.26	0.29	0.27		Methanosarcina barkeri	0	0	0.4987	0.7119														Nanoarchaeum	0.06	0.05	0.03	0.03		Synechococcus phage S-RSM4	0.278	Mycobacterium phage Myrna	0.29	Synechococcus phage S-RSM4	0.473	Mycobacterium phage ArcherS7	0.387
						Gammaproteobacteria	0.079	0.119	0.101	0.204		Dyadobacter	0.22	0.28	0.25	0.32		Escherichia coli	0.6818	0.5143	0.2303	0.0513														Thermoproteus	0.05	0.05	0.03	0.03		Clostridium phage c-st	0.255	Prochlorococcus phage P-SSM2	0.284	IAS virus	0.473	Bacillus phage BCU4	0.383
						Dictyoglomales	0.073	0.117	0.112	0.164		Cellulosilyticum	0.22	0.32	0.26	0.25		Alistipes communis	0.5526	0.5044	0.2815	0.0562																				Synechococcus phage S-SM1	0.255	Heterosigma akashiwo virus 01	0.282	Xanthomonas phage RiverRider	0.463	Clostridium phage c-st	0.38
						Acidobacteria	0.071	0.132	0.092	0.147		Burkholderia	0.154882	0.250069	0.223699	0.412098		Methanosarcina barkeri	0	0	0.4832	0.6941																				Faecalibacterium phage FP_Brigit	0.255	Yersinia phage phiR1-37	0.281	Erwinia phage vB_EamM_Asesino	0.463	Cafeteria roenbergensis virus BV-PW1	0.371
						Deinococcales	0.076	0.12	0.103	0.14		Pelotomaculum	0.154952	0.219323	0.201773	0.483606		Comamonas aquatica	0.0819	0.3961	0.0717	0.624																				Caulobacter phage CcrSC	0.241	Klebsiella phage K64-1	0.281	Pseudomonas phage Noxifer	0.46	Butyrivibrio virus Arawn	0.371
						Oscillatoriales	0.064	0.114	0.092	0.164		Dehalococcoides	0.119792	0.310488	0.24741	0.311836		Caproiciproducens sp. NJN-50	0	0.3116	0.3635	0.3658																				Aeromonas phage phiAS5	0.241	Klebsiella phage vB_KleM_RaK2	0.28	Pandoravirus macleodensis	0.456	Cyanophage S-RIM50	0.364
						Elusimicrobiales	0.07	0.092	0.096	0.173		Shewanella	0.212139	0.262188	0.231564	0.322306		Lachnospiraceae bacterium	0.7702	0.5523	0.1027	0																				Shewanella sp. phage 1/4	0.237	Klebsiella phage vB_Kpn_F48	0.273	Tokyovirus A1	0.446	Stenotrophomonas phage YB07	0.361
						Nitrospirales	0.059	0.123	0.083	0.146		Selenomonas	0.233382	0.281171	0.288358	0.203348		Ethanoligenens harbinense	0.3011	0.2613	0.3135	0.3323																				Stenotrophomonas phage Moby	0.232	Bacteroides phage crAss001	0.27	Morganella phage vB_MmoM_MP1	0.442	Gordonia phage Secretariat	0.358
						Mycoplasmatales	0.08	0.097	0.115	0.109		Acidovorax	0.065521	0.112905	0.216901	0.617812		Sphaerochaeta pleomorpha	0.0649	0.3197	0.4111	0.2434																				Mycobacterium phage Myrna	0.223	Clostridium phage phiCD211	0.266	Pseudomonas phage PA7	0.442	Serratia phage Muldoon	0.358
						Thiotrichales	0.075	0.099	0.088	0.134		Syntrophobacter	0.142279	0.315417	0.183985	0.334738		Enterocloster bolteae	0.4438	0.549	0.2236	0																				IAS virus	0.218	Anomala cuprea entomopoxvirus	0.266	Bacillus phage Bobb	0.428	Vibrio phage KVP40	0.358
						Acidobacteriales	0.057	0.111	0.082	0.131		Anaeromyxobacter	0.140729	0.295586	0.177126	0.292305		Anaerobutyricum hallii	0.7689	0.4622	0.1708	0																				Shewanella sp. phage 1/40	0.218	Bacillus phage AR9	0.263	Stenotrophomonas phage Moby	0.428	Tetrasphaera phage TJE1	0.352
						Chlamydiales	0.058	0.093	0.092	0.14		Verrucomicrobia	0.115344	0.254012	0.168295	0.341159		Bacteroides ovatus	0.3701	0.5017	0.2409	0																				Synechococcus phage S-RIM8	0.218	Mycobacterium phage Tonenili	0.255	Acanthamoeba polyphaga mimivirus	0.418	Synechococcus phage S-WAM2	0.349
						Aeromonadales	0.102	0.108	0.083	0.1		Brachyspira	0.195507	0.210442	0.246437	0.24204		Stenotrophomonas maltophilia	0.0926	0.3317	0.2331	0.3572																				Erwinia phage vB_EamM_Kwan	0.213	Faecalibacterium phage FP_Lagaffe	0.254	Shewanella sp. phage 1/4	0.404	Mollivirus sibericum	0.339
						Nitrosomonadales	0.051	0.09	0.072	0.14		Roseiflexus	0.124756	0.259408	0.184072	0.277701		Clostridium butyricum	0.3563	0.6151	0.1228	0																				Erwinia phage Wellington	0.213	Morganella phage vB_MmoM_MP1	0.253	Aureococcus anophagefferens virus	0.393	Pseudomonas virus phiKZ	0.33
						Spartobacteria	0.042	0.094	0.07	0.137		Opitutus	0.104666	0.198525	0.160241	0.366291		Bacteroides intestinalis	0.2117	0.5235	0.2619	0																				Synechococcus phage S-RIM8 A.HR1	0.209	White spot syndrome virus	0.252	Shewanella sp. phage 1/40	0.393	Shewanella sp. phage 1/40	0.326
						Natranaerobiales	0.073	0.088	0.085	0.105		Moorella	0.137948	0.204521	0.193808	0.284441		Alloprevotella sp. E39	0.6096	0.4049	0.187	0																				Morganella phage vB_MmoM_MP1	0.204	Synechococcus phage S-WAM2	0.25	Pseudomonas phage phi3	0.393	Ralstonia phage RSP15	0.326
						Methylococcales	0.047	0.079	0.063	0.152		Oribacterium	0.225004	0.201351	0.231704	0.178654		Helicobacter pylori	0.3207	0.2762	0.2622	0.208																				Acanthocystis turfacea chlorella virus 1	0.195	Bacillus virus PBS1	0.25	uncultured crAssphage	0.359	Mycobacterium phage Lolly9	0.326
						Rickettsiales	0.062	0.083	0.074	0.101		Carboxydothermus	0.156619	0.200628	0.194305	0.262918		Prevotella denticola	0.4534	0.42	0.2136	0																				Pseudomonas phage PA7	0.195	Geobacillus virus E3	0.249	Clostridium phage c-st	0.355	Pseudomonas phage PA7	0.323
						Legionellales	0.057	0.083	0.068	0.105		Heliobacterium	0.139956	0.179225	0.195545	0.296567		Olsenella umbonata	0.3444	0.3024	0.2785	0.1093																				Enterococcus phage EFC-1	0.195	Synechococcus phage S-SKS1	0.248	Vibrio phage nt-1	0.355	Tokyovirus A1	0.32
						Methylophilales	0.038	0.06	0.054	0.153		Vibrio	0.170598	0.204475	0.191928	0.243401		Alistipes onderdonkii	0.1531	0.3923	0.2703	0.1001																				Serratia phage Muldoon	0.19	Erwinia phage vB_EamM_Caitlin	0.247	Escherichia phage ST32	0.355	Bacillus phage Moonbeam	0.32
						Desulfarculales	0.042	0.092	0.053	0.086		Listeria	0.182349	0.191757	0.214151	0.212507		Thauera humireducens	0	0	0	1.0004																				Bacillus phage vB_BmeM-Goe8	0.186	Aeromonas phage phiAS5	0.247	Pseudomonas virus phiKZ	0.341	Aureococcus anophagefferens virus	0.307
						Sphaerobacterales	0.039	0.077	0.057	0.078		Eggerthella	0.193617	0.188046	0.229252	0.186064		Lachnoclostridium phocaeense	0.255	0.2887	0.2208	0.2332																				Streptomyces phage Comrade	0.186	Vibrio phage Thalassa	0.245	Stenotrophomonas phage YB07	0.341	Burkholderia phage BcepSaruman	0.298
						Puniceicoccales	0.029	0.058	0.055	0.105		Streptomyces	0.124896	0.209842	0.170976	0.249224		Halogeometricum borinquense	0.2677	0.3553	0.1822	0.1905																				Mycobacterium phage Lolly9	0.181	Streptomyces phage BillNye	0.245	Bacillus phage Moonbeam	0.334	Proteus phage Stubb	0.295
						Herpetosiphonales	0.036	0.075	0.053	0.082		Veillonella	0.190098	0.204853	0.215196	0.149512		Selenomonas ruminantium	0.3341	0.4657	0.1667	0																				Synechococcus phage Bellamy	0.176	Paramecium bursaria Chlorella virus 1	0.243	Pectinobacterium phage vB_PcaM_CBB	0.327	Shewanella sp. phage 1/4	0.295
						Rubrobacterales	0.038	0.067	0.054	0.08		Atopobium	0.192713	0.18043	0.218024	0.1478		Aminipila sp. JN-18	0.2061	0.3012	0.225	0.1775																				Burkholderia phage BcepSaruman	0.176	Arthrobacter phage Gordon	0.24	Aeromonas phage phiAS5	0.324	Mycobacterium phage Myrna	0.292
						Proteobacteria	0.038	0.06	0.051	0.085		Staphylococcus	0.160553	0.177124	0.198541	0.195864		Barnesiella viscericola	0.5087	0.2829	0.2194	0.051																				Vibrio phage pVp-1	0.176	Caulobacter phage CcrColossus	0.24	Pseudomonas phage PhiPA3	0.32	Mycobacterium phage Snenia	0.292
						Lentisphaerales	0.028	0.051	0.056	0.093		Desulfatibacillum	0.115008	0.239646	0.136774	0.220265		Syntrophus aciditrophicus	0.1778	0.1008	0.2821	0.362																				Megavirus chiliensis	0.172	Mythimna separata entomopoxvirus 'L'	0.239	Mycobacterium phage Myrna	0.31	Acinetobacter phage vB_AbaM_PhT2	0.285
						Epsilonproteobacteria	0.043	0.056	0.053	0.075		Synechococcus	0.126083	0.193342	0.166221	0.234306		[Eubacterium] rectale	0.7659	0.3506	0.0803	0																				Aureococcus anophagefferens virus	0.172	Vibrio phage nt-1	0.239	Faecalibacterium phage FP_Lugh	0.299	Pseudomonas phage ZC03	0.263
						Bdellovibrionales	0.032	0.045	0.041	0.098		Polaribacter	0.170903	0.186578	0.168831	0.207474		Prevotella melaninogenica	0.8441	0.2323	0.1451	0																				Pseudomonas virus phiKZ	0.172	Acanthocystis turfacea chlorella virus 1	0.238	Pandoravirus salinus	0.292	Pseudomonas phage phi3	0.26
						Prochlorales	0.042	0.054	0.052	0.063		Akkermansia	0.200073	0.19499	0.196026	0.140278		Pseudomonas aeruginosa	0.126	0.1109	0.1977	0.4359																				Pseudomonas phage phi3	0.172	Aeromonas virus 65	0.238	Cafeteria roenbergensis virus BV-PW1	0.292	Serratia phage BF	0.254
						Ktedonobacterales	0.025	0.059	0.041	0.07		Leadbetterella	0.157938	0.188942	0.16571	0.210582		Prevotella oris	0.3193	0.4065	0.1662	0																				Caulobacter phage CcrBL9	0.153	Caulobacter phage CcrPW	0.236	Campylobacter virus CP21	0.279	Vibrio phage nt-1	0.254
						Gloeobacterales	0.03	0.052	0.043	0.064		Xanthomonas	0.083694	0.127245	0.174701	0.325555		Phocaeicola salanitronis	0.5748	0.3181	0.1468	0																				uncultured crAssphage	0.153	Synechococcus phage S-PM2	0.236	Mycobacterium phage Lolly9	0.279	Acanthocystis turfacea chlorella virus 1	0.254
						Betaproteobacteria	0.019	0.039	0.032	0.071		Abiotrophia	0.212641	0.176375	0.185698	0.157746		Clostridioides difficile	0.2937	0.3472	0.171	0.0368																				Escherichia phage 500465-1	0.153	Proteus phage vB_PmiM_Pm5461	0.235	Acanthocystis turfacea chlorella virus 1	0.272	Escherichia phage slur01	0.254
						Hydrogenophilales	0.022	0.041	0.032	0.065		Zunongwangia	0.154799	0.183032	0.157653	0.209686		Aquabacterium olei	0	0.0379	0	0.7796																				Aeromonas phage AS-sw	0.148	Only Syngen Nebraska virus 5	0.234	Caulobacter phage CcrBL9	0.268	Synechococcus phage Syn19	0.254
						Methylacidiphilales	0.018	0.038	0.034	0.061		Symbiobacterium	0.13357	0.173875	0.167027	0.199647		Prevotella dentalis	0.3583	0.3375	0.1789	0																				Salmonella phage 118970_sal3	0.144	Eptesipox virus	0.232	Synechococcus phage S-SSM7	0.268	Faecalibacterium phage FP_Lugh	0.254
						Gallionellales	0.021	0.038	0.031	0.063		Marivirga	0.140358	0.178551	0.145899	0.206543		Cellulosilyticum lentocellum	0.1959	0.5071	0.0692	0																				Pseudomonas phage OBP	0.139	Bacillus phage vB_BanS-Tsamsa	0.231	Tetrasphaera phage TJE1	0.268	Faecalibacterium phage FP_Lagaffe	0.25
						Thermomicrobiales	0.021	0.044	0.033	0.049		Sphingobacterium	0.135792	0.169957	0.156264	0.205927		Muribaculum sp. TLL-A4	0.411	0.331	0.1565	0																				Salmonella phage SPN3US	0.139	Invertebrate iridovirus 25	0.23	Bacillus phage BCU4	0.265	Streptomyces phage Bing	0.247
						Gemmatimonadales	0.019	0.039	0.028	0.056		Maribacter	0.146422	0.177889	0.150475	0.190235		Pseudomonas alcaligenes	0.068	0.0557	0	0.7062																				Cronobacter phage vB_CsaM_GAP32	0.135	Cronobacter phage CR9	0.229	Cronobacter phage S13	0.265	Stenotrophomonas phage vB_SmaS_DLP_5	0.247
						Chrysiogenales	0.02	0.035	0.029	0.049		Desulfococcus	0.105421	0.211041	0.125079	0.202311		Dehalococcoides mccartyi	0	0.0421	0.3118	0.3637																				Caulobacter phage CcrColossus	0.135	Kaumoebavirus	0.229	Caulobacter phage CcrColossus	0.261	Caulobacter virus Rogue	0.244
						Acidithiobacillales	0.018	0.032	0.025	0.044		Thermoanaerobacterium	0.124437	0.143093	0.158042	0.205802		Bifidobacterium thermophilum	0	0.5838	0.0431	0																				Faecalibacterium phage FP_Lugh	0.135	Glossina pallidipes salivary gland hypertrophy virus	0.228	Gordonia phage GodonK	0.258	Synechococcus phage syn9	0.238
						Cardiobacteriales	0.018	0.027	0.025	0.04		Anaerococcus	0.158405	0.155277	0.171567	0.146053		[Ruminococcus] gnavus	0.6766	0.2966	0.0537	0																				Aeromonas virus 31	0.135	Prochlorococcus phage P-TIM68	0.227	Mycobacterium phage Snenia	0.254	Escherichia phage CAjan	0.235
						Solirubrobacterales	0.018	0.03	0.026	0.034		Leeuwenhoekiella	0.138289	0.159328	0.139222	0.17448		Desulfosarcina alkanivorans	0.2071	0.1354	0.2394	0.2037																				Clostridium phage phiCD211	0.13	Deerpox virus W-848-83	0.226	Clostridium phage phiCD211	0.247	Synechococcus phage S-CAM1	0.235
						Elusimicrobia	0.017	0.024	0.022	0.041		Planctomyces	0.079482	0.173441	0.118934	0.218199		Enterocloster clostridioformis	0.2964	0.2174	0.1402	0.1681																				Synechococcus phage S-SSM7	0.13	Cotia virus SPAn232	0.224	Lactobacillus phage Ldl1	0.247	Pectinobacterium phage vB_PcaM_CBB	0.231
						Cyanobacteria	0.016	0.026	0.022	0.034		Cyanothece	0.095163	0.15352	0.128814	0.210656		Fermentimonas caenicola	0.1332	0.2559	0.1883	0.141																				Caulobacter virus Rogue	0.13	Armadillidium vulgare iridescent virus	0.224	Synechococcus phage Bellamy	0.244	Cronobacter phage vB_CsaM_GAP32	0.231
						Alphaproteobacteria	0.014	0.023	0.017	0.029		Campylobacter	0.119478	0.147191	0.154782	0.164927		Anaerostipes hadrus	0.4236	0.3755	0.0559	0																				Cyanophage S-TIM5	0.13	Pseudomonas phage PhiPA3	0.223	Orpheovirus IHUMI-LCC2	0.233	Cronobacter phage CR9	0.228
						Nautiliales	0.013	0.019	0.018	0.026		Deltaproteobacter	0.080538	0.198494	0.098935	0.186845		Desulfovibrio alaskensis	0.1305	0.078	0.275	0.2306																				Escherichia phage 121Q	0.125	Streptomyces phage Scap1	0.223	Stenotrophomonas phage vB_SmaS_DLP_5	0.233	Kaumoebavirus	0.228
						Mariprofundales	0.01	0.019	0.015	0.025		Thermincola	0.101877	0.135529	0.133004	0.205956		Duncaniella dubosii	0.597	0.2553	0.0822	0																				Campylobacter virus CP21	0.125	BeAn 58058 virus	0.222	Synechococcus phage Syn19	0.23	Ostreococcus tauri virus 2	0.228
						Entomoplasmatales	0.01	0.012	0.015	0.014		Anaerostipes	0.152839	0.138906	0.154219	0.138202		Bacteroides heparinolyticus	0.3107	0.2285	0.2121	0																				Mimivirus terra2	0.116	Klebsiella phage ST147-VIM1phi7.1	0.221	Ralstonia phage RS-PI-1	0.23	Pseudomonas virus H66	0.228
						Candidatus Poribacteria	0.005	0.012	0.008	0.014		Robiginitalea	0.128047	0.15488	0.128464	0.164619		Bacteroides caecimuris	0.346	0.2873	0.1388	0																				Pandoravirus quercus	0.116	Amsacta moorei entomopoxvirus	0.221	Lactobacillus phage ViSo-2018a	0.226	Stenotrophomonas phage Pokken	0.225
						Actinobacteria	0.007	0.01	0.009	0.013		Mitsuokella	0.129292	0.170586	0.161069	0.068424		Stenotrophomonas acidaminiphila	0.0684	0.2213	0.0958	0.2672																				Bacteroides phage crAss001	0.116	Synechococcus phage S-SSM7	0.221	Rhizobium phage RHEph10	0.216	Geobacillus virus E3	0.222
						Parvularculales	0.008	0.01	0.009	0.013		Halothermothrix	0.100423	0.132176	0.129572	0.179739		Klebsiella pneumoniae	0.3883	0.2531	0.0934	0.0491																				Escherichia phage PBECO4	0.116	Lymphocystis disease virus - isolate China	0.22	Cyanophage S-RIM32	0.216	Erwinia phage pEp_SNUABM_01	0.222
						Acidimicrobiales	0.004	0.008	0.007	0.011		Rhodopirellula	0.076099	0.147504	0.107674	0.1881		Methanoregula boonei	0	0	0.1479	0.4828																				Rhodococcus phage Jace	0.116	Synechococcus phage S-RSM4	0.218	Cyanophage S-TIM5	0.216	Erwinia phage vB_EamM_Caitlin	0.219
												Mucilaginibacter	0.097926	0.13747	0.112985	0.173541		Alistipes finegoldii	0	0.3409	0.1849	0																				Erwinia phage vB_EamM_Asesino	0.116	Wiseana iridescent virus	0.215	Butyrivibrio virus Arawn	0.216	Caulobacter phage CcrBL10	0.219
												Thermosediminibacter	0.103064	0.126713	0.123714	0.15602		Blautia sp. SC05B48	0.2997	0.3088	0.0968	0																				Pseudomonas phage PhiPA3	0.116	IAS virus	0.214	Pandoravirus quercus	0.212	Synechococcus phage S-IOM18	0.216
												Corynebacterium	0.119631	0.125927	0.131433	0.131733		Anaerocolumna sp. CBA3638	0.162	0.1849	0.09	0.222																				Faecalibacterium phage FP_Taranis	0.116	Yokapox virus	0.213	Caulobacter virus Rogue	0.212	Cronobacter phage S13	0.209
												Microscilla	0.090788	0.130332	0.104087	0.170662		Geobacter sulfurreducens	0.1313	0.0868	0.2302	0.1822																				Vibrio phage Ceto	0.111	Thermus virus P23-77	0.213	Erwinia phage vB_EamM_ChrisDB	0.209	Bacillus phage TsarBomba	0.209
												Desulfobacterium	0.068271	0.140967	0.09009	0.167261		Bacteroides caccae	0.2779	0.2345	0.1566	0																				Cyanophage S-RIM32	0.111	Fowlpox virus	0.212	Burkholderia phage BcepSauron	0.205	Salmonella phage 118970_sal3	0.209
												Syntrophothermus	0.057694	0.090247	0.093185	0.239004		Ruminococcus champanellensis	0.4246	0.2615	0.0695	0																				Bacillus phage TsarBomba	0.111	Synechococcus phage Bellamy	0.212	Streptomyces phage Gilson	0.205	Synechococcus phage S-SSM7	0.206
												Mycobacterium	0.078321	0.125153	0.106232	0.159176		Alistipes dispar	0.4045	0.1722	0.1109	0.0488																				Aeromonas phage phiAS4	0.107	Adoxophyes honmai entomopoxvirus 'L'	0.212	Aeromonas phage PX29	0.202	Pseudomonas virus F116	0.206
												Thermanaerovibrio	0.053184	0.103432	0.106007	0.203832		Bifidobacterium angulatum	0.1151	0.0961	0.2418	0.1097																				Gordonia phage BrutonGaster	0.107	Apis mellifera filamentous virus	0.211	Burkholderia phage BcepSaruman	0.202	Lausannevirus	0.2
												Rhodothermus	0.080141	0.126921	0.101116	0.161104		Bacteroides cellulosilyticus	0.3113	0.2118	0.1347	0																				Pandoravirus neocaledonia	0.102	Pseudomonas phage pf16	0.211	Streptococcus phage 20617	0.202	Aeromonas virus 65	0.197
												Dictyoglomus	0.073427	0.116509	0.111662	0.164342		Succinivibrio dextrinosolvens	0.2726	0.3113	0.0455	0																				Aeromonas phage PX29	0.102	Cyprinid herpesvirus 3	0.21	Streptomyces phage Blueeyedbeauty	0.198	Aeromonas phage AS-sw	0.197
												Algoriphagus	0.092124	0.126637	0.09913	0.155308		Proteiniphilum saccharofermentans	0.1255	0.0882	0.1254	0.2437																				Pandoravirus salinus	0.097	Acinetobacter phage ZZ1	0.208	Lactobacillus phage Semele	0.198	Erwinia phage vB_EamM_ChrisDB	0.193
												Croceibacter	0.103837	0.11942	0.11176	0.139393		Hungateiclostridium clariflavum	0	0	0.1328	0.3879																				Pandoravirus inopinatum	0.097	Cherax quadricarinatus iridovirus	0.207	Klebsiella phage KpCHEMY26	0.195	Faecalibacterium phage FP_Brigit	0.193
												Olsenella	0.125166	0.117386	0.138484	0.090111		Acinetobacter towneri	0.5074	0.2093	0.025	0																				Acanthamoeba polyphaga mimivirus	0.097	Campylobacter virus CP21	0.206	Streptomyces phage Annadreamy	0.191	Phaeocystis globosa virus	0.19
												Chloroflexus	0.068005	0.135611	0.100632	0.150644		Pseudoxanthomonas suwonensis	0.0542	0.0968	0.0883	0.2867																				Acinetobacter phage ZZ1	0.097	Choristoneura rosaceana entomopoxvirus 'L'	0.206	Klebsiella phage PKO111	0.191	Synechococcus phage S-CAM7	0.19
												Pyramidobacter	0.092766	0.104556	0.128633	0.137585		Bacteroides sp. CBA7301	0.2699	0.2226	0.0963	0																				Synechococcus phage S-CAM1	0.097	Acidovorax phage ACP17	0.205	Caulobacter phage CcrPW	0.181	Escherichia phage PBECO4	0.187
												Acholeplasma	0.076928	0.108536	0.122592	0.138468		Prevotella jejuni	0	0.2886	0.1373	0																				Ostreococcus tauri virus 2	0.097	Klebsiella phage ST13-OXA48phi12.1	0.201	Synechococcus phage S-PM2	0.181	Pithovirus sibericum	0.187
												Collinsella	0.11778	0.113546	0.131143	0.094477		Lacrimispora saccharolytica	0.3616	0.1411	0.0381	0.1254																				Pectinobacterium phage vB_PcaM_CBB	0.093	Cyanophage Syn30	0.2	Serratia phage Muldoon	0.181	Tunisvirus fontaine2	0.187
												Leptospira	0.07385	0.109187	0.093112	0.179837		Ruminococcus albus	0.4429	0.1018	0.1424	0																				Caulobacter phage CcrPW	0.093	Pseudomonas phage OBP	0.199	Escherichia phage RCS47	0.181	Brazilian marseillevirus	0.187
												Chlorobaculum	0.074239	0.115851	0.098138	0.154983		Hungateiclostridium thermocellum	0.0677	0	0.0883	0.3789																				Erwinia phage vB_EamM_ChrisDB	0.093	Ralstonia phage RP12	0.199	Pseudomonas phage SL2	0.181	Synechococcus phage Bellamy	0.184
												Desulfotalea	0.075618	0.118973	0.094743	0.147741		Acinetobacter indicus	0.0954	0.2626	0.0388	0.0985																				Aeromonas phage AS-zj	0.093	Gordonia phage Avazak	0.199	Stenotrophomonas phage Pokken	0.181	Abalone herpesvirus Victoria/AUS/2009	0.184
												Pelodictyon	0.074571	0.114736	0.096647	0.151277		Methanosarcina barkeri	0	0	0.1609	0.32																				Stenotrophomonas phage YB07	0.093	uncultured crAssphage	0.198	Escherichia phage 500465-1	0.181	Pseudomonas phage nickie	0.184
												Escherichia	0.130885	0.113168	0.09982	0.112128		Herbinix luporum	0.0647	0.0614	0	0.409																				Rhodococcus virus RGL3	0.093	Choristoneura biennis entomopoxvirus	0.198	Serratia phage BF	0.178	IAS virus	0.181
												Lysinibacillus	0.061356	0.074068	0.185026	0.090385		Pseudomonas oryzae	0	0.049	0.1019	0.3164																				Bacillus phage phiAGATE	0.093	Mycobacterium phage Breeniome	0.197	Aeromonas virus 65	0.174	Aeromonas phage AS-zj	0.181
												Sebaldella	0.093303	0.105416	0.114034	0.124007		Christensenella minuta	0.0616	0.0884	0.1106	0.2184																				Cronobacter phage CR5	0.093	Penguinpox virus	0.195	Aeromonas phage AS-zj	0.174	Vibrio phage Ceto	0.174
												Megasphaera	0.101217	0.120001	0.129331	0.0702		Ruminococcus champanellensis	0.3975	0.1835	0.0423	0																				Escherichia virus P1	0.093	Salmon gill poxvirus	0.195	Synechococcus phage S-CAM1	0.171	Streptomyces phage Gilson	0.174
												Elusimicrobium	0.070306	0.091712	0.096463	0.172539		Desulfarculus baarsii	0.1142	0	0.172	0.2075																				Burkholderia phage BcepSauron	0.088	Escherichia phage Seurat	0.194	Synechococcus phage S-RIM8 A.HR1	0.171	Serratia phage CHI14	0.174
												Catenibacterium	0.118059	0.103762	0.117747	0.084876		Kiritimatiella glycovorans	0.0653	0	0.1607	0.2457																				Helicoverpa zea nudivirus 2	0.088	Cyanophage S-RIM32	0.193	Acinetobacter phage vB_AbaM_ME3	0.164	Sphingomonas phage PAU	0.171
												Thermosinus	0.071659	0.10793	0.103261	0.125238		Acinetobacter sp. LoGeW2-3	0	0.1593	0.0659	0.1812																				Stenotrophomonas phage Pokken	0.088	Aeromonas phage phiA8-29	0.192	Lactobacillus virus Lb338-1	0.164	Panine betaherpesvirus 2	0.171
												Dethiosulfovibrio	0.048828	0.094319	0.096742	0.163002		Syntrophomonas wolfei	0	0	0.0689	0.3545																				Human alphaherpesvirus 2	0.088	Paramecium bursaria Chlorella virus NY2A	0.192	Acinetobacter phage ZZ1	0.157	Ralstonia phage phiRSL1	0.171
												Myxococcus	0.065892	0.125061	0.076986	0.135886		Aminomonas paucivorans	0.0689	0	0.1744	0.1829																				Cafeteria roenbergensis virus BV-PW1	0.084	Murine roseolovirus	0.192	Aeromonas phage AS-sw	0.157	Pacmanvirus A23	0.168
												Peptoniphilus	0.092508	0.097543	0.109677	0.111734		Prevotella enoeca	0.0685	0.1786	0.1273	0																				Bacillus phage Moonbeam	0.084	Caulobacter virus Rogue	0.19	Enterococcus phage EFC-1	0.157	Tenacibaculum phage pT24	0.168
												Rhodopseudomonas	0.064596	0.105836	0.087691	0.145149		Cloacibacillus porcorum	0	0	0.1069	0.2783																				Pseudomonas phage SL2	0.084	Prochlorococcus phage P-SSM7	0.189	Synechococcus phage S-SM2	0.153	Bacillus virus SPO1	0.168
												Finegoldia	0.102029	0.098543	0.107626	0.100775		Megasphaera elsdenii	0.1201	0.2317	0.0489	0																				Suid alphaherpesvirus 1	0.084	Turkeypox virus	0.188	Bacillus phage Bp8p-C	0.153	Achromobacter phage Motura	0.165
												Ilyobacter	0.098751	0.100366	0.105022	0.103705		Pseudomonas mendocina	0	0.0404	0	0.3581																				Pseudomonas phage ZC03	0.084	Pectobacterium bacteriophage PM2	0.187	Cronobacter phage vB_CsaM_GAP32	0.15	Bacillus phage CampHawk	0.165
												Exiguobacterium	0.088409	0.096532	0.104407	0.108244		Paludibacter propionicigenes	0.1722	0.2521	0	0																				Bordetella virus BPP1	0.084	Esparto virus	0.187	Bacillus phage AR9	0.15	Cyprinid herpesvirus 3	0.162
												Shuttleworthia	0.114096	0.092466	0.109659	0.083927		Geobacter sp. M18	0.0975	0	0.1289	0.1881																				Pandoravirus macleodensis	0.079	Faecalibacterium phage FP_oengus	0.186	Bacillus phage phIS3501	0.15	Apis mellifera filamentous virus	0.162
												Thermosipho	0.063592	0.098452	0.092828	0.129494		Methanofollis liminatans	0	0	0.0556	0.3258																				BeAn 58058 virus	0.079	Cronobacter phage S13	0.185	Synechococcus phage S-RIM8	0.146	Escherichia phage RCS47	0.162
												Leptotrichia	0.100842	0.095369	0.10218	0.094139		Hydrogenophaga sp. NH-16	0.0642	0.0456	0	0.3061																				Achromobacter phage Motura	0.079	Erwinia phage vB_EamM_Asesino	0.184	Pseudomonas phage ZC03	0.146	Pseudomonas phage SL2	0.162
												Aminobacterium	0.045536	0.08976	0.086286	0.154686		Pseudomonas guangdongensis	0	0.0829	0	0.2885																				Erwinia phage vB_EamM_Y3	0.079	Synechococcus phage S-SM2	0.184	Klebsiella phage K64-1	0.143	Prochlorococcus phage P-SSM2	0.158
												Polaromonas	0.035984	0.062261	0.072254	0.217843		Slackia heliotrinireducens	0.2186	0.148	0.0778	0																				Bacillus phage CP-51	0.079	Yaba-like disease virus	0.183	Bacillus phage vB_BmeM-Goe8	0.143	Campylobacter virus CP21	0.158
												Anaerofustis	0.094922	0.089726	0.104223	0.097585		Acinetobacter sp. ACNIH1	0	0.2401	0	0.0821																				Enterococcus phage EfV12-phi1	0.079	Melbournevirus	0.182	Cyprinid herpesvirus 3	0.139	Cyanophage S-RIM32	0.158
												Dokdonia	0.085432	0.098038	0.087789	0.108435		Ruminococcaceae bacterium CPB6	0.1769	0.1038	0.1288	0																				Pseudomonas phage nickie	0.079	Aeromonas phage PX29	0.181	Ralstonia phage RP12	0.136	Ralstonia phage RP12	0.158
												Borrelia	0.046208	0.077105	0.111772	0.121197		Duncaniella sp. C9	0.1515	0.1622	0.0753	0																				Orpheovirus IHUMI-LCC2	0.074	Staphylococcus phage SPbeta-like	0.179	Vibrio phage KVP40	0.136	Cyanophage S-RIM44	0.158
												Mycoplasma	0.071353	0.087396	0.103501	0.098497		Acinetobacter schindleri	0	0.1506	0	0.1808																				Pandoravirus dulcis	0.074	Synechococcus phage S-CAM9	0.177	Aeromonas phage CC2	0.136	Heterosigma akashiwo virus 01	0.155
												Oceanobacillus	0.078989	0.087154	0.0963	0.099502		Pseudodesulfovibrio profundus	0.1077	0	0.1682	0.1048																				Aeromonas phage CC2	0.074	Flamingopox virus FGPVKD09	0.177	Bacillus phage CP-51	0.136	Acinetobacter virus 133	0.155
												Sorangium	0.049797	0.12631	0.055709	0.117201		Acutalibacter muris	0.1216	0.0896	0.0656	0.1074																				Synechococcus phage ACG-2014e	0.074	Marseillevirus marseillevirus	0.175	Ralstonia phage RSP15	0.132	Escherichia phage 121Q	0.152
												Turicibacter	0.070642	0.082923	0.096338	0.107332		Alistipes sp. dk3624	0.127	0.047	0.0369	0.1912																				Enterococcus phage EFDG1	0.074	Pigeonpox virus	0.175	Clostridium phage phiCT453A	0.132	Escherichia phage 500465-1	0.152
												Chthoniobacter	0.042048	0.094202	0.070426	0.136614		Bifidobacterium adolescentis	0.2136	0.0502	0.1215	0.0363																				Bacillus phage BCP78	0.074	Paramecium bursaria Chlorella virus AR158	0.175	Flavobacterium phage vB_FspS_laban6-1	0.132	Noumeavirus	0.149
												Natranaerobius	0.072654	0.08811	0.085178	0.105194		Lachnoclostridium phytofermentans	0.2392	0.1808	0	0																				Bacillus phage phIS3501	0.074	Caulobacter phage CcrBL10	0.174	Salmonella phage 118970_sal3	0.132	Invertebrate iridescent virus 6	0.149
												Blastopirellula	0.044654	0.101576	0.068141	0.124565		Pseudodesulfovibrio aespoeensis	0.0731	0	0.1255	0.1489																				Chrysochromulina ericina virus	0.07	Acinetobacter phage Ac42	0.173	Pseudomonas phage OBP	0.129	Klebsiella phage vB_KleM_RaK2	0.149
												Cupriavidus	0.04709	0.076549	0.068544	0.151259		Desulfovibrio piger	0.0765	0.156	0.0871	0																				Serratia phage BF	0.07	Pseudomonas phage Lu11	0.173	Synechococcus phage S-CAM7	0.129	BeAn 58058 virus	0.149
												Desulfomicrobium	0.049622	0.090355	0.07057	0.126099		Acidovorax sp. HDW3	0	0.052	0	0.271																				Synechococcus phage S-PM2	0.07	Tipula oleracea nudivirus	0.172	Micromonas sp. RCC1109 virus MpV1	0.129	Synechococcus phage S-SM2	0.149
												Lactococcus	0.087658	0.084368	0.095004	0.077291		Ligilactobacillus agilis	0.6664	0	0	0																				Synechococcus phage Syn19	0.07	Synechococcus phage Syn19	0.171	Erwinia phage Wellington	0.129	Squirrelpox virus	0.149
												Nitrosococcus	0.041533	0.082716	0.061218	0.152128		Dehalobacterium formicoaceticum	0	0	0.0438	0.2687																				Stenotrophomonas phage vB_SmaS_DLP_5	0.07	Synechococcus phage S-CAM7	0.171	Acinetobacter phage YMC13/03/R2096	0.125	Bacillus phage phiAGATE	0.149
												Chryseobacterium	0.070899	0.085702	0.081439	0.095639		Alkalitalea saponilacus	0.1161	0	0.0959	0.1454																				Erwinia phage pEp_SNUABM_01	0.07	Aeromonas phage CC2	0.17	Achromobacter phage Motura	0.122	Caulobacter virus Magneto	0.149
												Brevibacillus	0.065346	0.081434	0.08267	0.103091		Collinsella aerofaciens	0.0787	0.1548	0.0695	0																				Gordonia phage Bantam	0.07	Paramecium bursaria Chlorella virus FR483	0.17	Bacillus virus PBS1	0.118	Bordetella virus BPP1	0.149
												Riemerella	0.084249	0.087162	0.082843	0.083377		Clostridium perfringens	0.0914	0.1865	0.0326	0																				Citrobacter phage Moon	0.065	Cyanophage S-TIM5	0.17	Caulobacter phage CcrBL10	0.118	Pseudomonas phage PaMx42	0.146
												Deinococcus	0.058982	0.088595	0.077679	0.102607		Pseudobutyrivibrio xylanivorans	0.4191	0.0857	0	0																				Lactobacillus phage 521B	0.06	Staphylococcus virus Twort	0.169	Klebsiella phage vB_KleM_RaK2	0.115	Aeromonas phage phiAS4	0.146
												Chloroherpeton	0.057026	0.08646	0.070516	0.116236		Paraprevotella xylaniphila	0.1688	0.1363	0.0398	0																				Acinetobacter phage AbTZA1	0.06	Enterobacteria phage phi92	0.169	Escherichia virus P1	0.115	Aeromonas virus Aeh1	0.143
												Alicyclobacillus	0.064486	0.08159	0.082259	0.099005		Methanospirillum hungatei	0	0	0.0584	0.2277																				Enterococcus phage EFP01	0.06	Paramecium bursaria Chlorella virus CVA-1	0.169	Choristoneura biennis entomopoxvirus	0.111	Aeromonas phage 4_4572	0.143
												Bradyrhizobium	0.047771	0.08228	0.070526	0.121194		Clostridium sp. SY8519	0.2119	0.1027	0.0485	0																				Aeromonas virus 25	0.06	Swinepox virus	0.169	Aeromonas virus Aeh1	0.111	Acinetobacter phage ZZ1	0.139
												Pseudoalteromonas	0.068001	0.082962	0.071718	0.105816		Desulfovibrio carbinoliphilus	0	0.0412	0.1222	0.0864																				Geobacillus virus E3	0.056	Pelagibacter phage HTVC008M	0.168	Synechococcus phage S-SM1	0.111	Synechococcus phage S-RIM8	0.139
												Delftia	0.021282	0.038922	0.091232	0.163539		Prevotella melaninogenica	0	0.1806	0.0513	0																				Ralstonia phage RP12	0.056	Vibrio phage Ceto	0.168	Escherichia phage Av-05	0.111	Bacillus phage CP-51	0.139
												Helicobacter	0.071253	0.078761	0.079584	0.082077		Clostridium bornimense	0.172	0.0516	0.0768	0.042																				Erwinia phage Hena1	0.056	Pseudomonas virus phiKZ	0.168	Synechococcus phage ACG-2014e	0.108	Faecalibacterium phage FP_oengus	0.136
												Rhizobium	0.049255	0.07599	0.070501	0.106287		Bifidobacterium choerinum	0.5123	0	0.0239	0																				Cellulophaga phage phi17:2	0.056	Bacillus phage vB_BmeM-Goe8	0.168	Bacillus phage TsarBomba	0.108	Canarypox virus	0.136
												Actinobacillus	0.073545	0.076741	0.081122	0.075366		Lachnospira eligens	0.4061	0.0657	0	0																				Raoultella phage Ro1	0.056	Panine betaherpesvirus 2	0.168	Faecalibacterium phage FP_Brigit	0.108	Klebsiella phage K64-1	0.136
												Peptostreptococcus	0.075631	0.074139	0.08045	0.077182		Butyrivibrio fibrisolvens	0.294	0.0837	0.0266	0																				Equid gammaherpesvirus 2	0.056	Edwardsiella virus pEt-SU	0.168	Salmonella phage SPN3US	0.108	Yersinia phage phiR1-37	0.136
												Desulfuromonas	0.047719	0.08214	0.064047	0.105338		Acinetobacter sp. FDAARGOS_724	0	0.1368	0.0376	0.0665																				Mollivirus sibericum	0.051	Synechococcus phage S-T4	0.166	Bacillus phage CAM003	0.108	Aeromonas phage PX29	0.136
												Nostoc	0.051277	0.081275	0.064838	0.102248		Alistipes megaguti	0	0.1454	0.0788	0																				Staphylococcus phage SPbeta-like	0.051	Ostreid herpesvirus 1	0.166	Acinetobacter phage AbTZA1	0.104	Rhodococcus phage E3	0.136
												Dechloromonas	0.033378	0.059795	0.056915	0.152218		Pseudoclostridium thermosuccinogenes	0	0	0	0.2696																				Serratia phage CHI14	0.051	Invertebrate iridescent virus 30	0.165	Raoultella phage Ro1	0.104	Caulobacter virus Swift	0.136
												Pirellula	0.035714	0.08939	0.057263	0.108547		Clostridium botulinum	0.2196	0.1229	0	0																				Lactobacillus virus Lb338-1	0.051	Aeromonas virus Aeh1	0.164	Rhodococcus phage E3	0.101	Emiliania huxleyi virus 86	0.133
												Frankia	0.047998	0.08414	0.065264	0.096543		Gordonibacter urolithinfaciens	0	0.043	0.1327	0.0393																				Citrobacter phage Merlin	0.051	Bacillus virus SPbeta	0.164	Enterobacter phage PG7	0.101	Cyanophage S-TIM5	0.13
												Rhodobacter	0.048692	0.072811	0.066561	0.107172		Pseudomonas oleovorans	0	0	0.0444	0.1934																				Staphylococcus phage vB_SepS_SEP9	0.051	Mycobacterium phage ArcherS7	0.163	Staphylococcus phage phiIPLA-C1C	0.101	Pseudomonas phage Lu11	0.13
												Stenotrophomonas	0.033012	0.051293	0.077725	0.130534		Eubacterium limosum	0.0747	0.046	0.0471	0.0932																				Caulobacter virus Swift	0.051	Bathycoccus sp. RCC1105 virus BpV1	0.163	Helicoverpa zea nudivirus 2	0.101	Enterobacter phage PG7	0.13
												Neisseria	0.072004	0.072118	0.073139	0.079665		Acidovorax sp. KKS102	0	0	0	0.2434																				Bacillus phage Bp8p-C	0.051	Volepox virus	0.163	Erwinia phage vB_EamM_Kwan	0.101	Tupaiid betaherpesvirus 1	0.13
												Fervidobacterium	0.049635	0.071844	0.071311	0.095248		Pseudomonas stutzeri	0	0	0.0672	0.1553																				Canarypox virus	0.046	Skunkpox virus	0.162	Bacillus phage phiAGATE	0.101	Streptomyces phage Scap1	0.127
												Photobacterium	0.067848	0.074822	0.070265	0.078631		Methanobrevibacter ruminantium	0	0.0718	0.108	0																				Aeromonas virus 65	0.046	Vibrio phage KVP40	0.161	Aeromonas phage 4_4572	0.101	uncultured crAssphage	0.127
												Caulobacter	0.048365	0.07038	0.064141	0.105122		Anaeromyxobacter sp. Fw109-5	0	0	0.1445	0.0434																				Vibrio phage KVP40	0.046	Lactobacillus phage LpeD	0.16	Noumeavirus	0.097	Prochlorococcus phage P-TIM68	0.127
												Dehalogenimonas	0.036543	0.096582	0.06017	0.078602		Comamonas testosteroni	0	0.0672	0	0.1384																				Lactobacillus phage LpeD	0.046	Caulobacter phage Cr30	0.16	Synechococcus phage ACG-2014g	0.097	Pseudomonas phage OBP	0.127
												Salinibacter	0.052403	0.075472	0.060971	0.096208		Dechlorosoma suillum	0	0	0.115	0.076																				Enterobacter phage PG7	0.046	Xanthomonas phage RiverRider	0.16	Erwinia phage pEp_SNUABM_01	0.097	Streptomyces phage Annadreamy	0.127
												Desulfarculus	0.041948	0.092295	0.053255	0.085536		Clostridium beijerinckii	0	0.1748	0	0																				Klebsiella phage PKO111	0.046	Salmonella phage SJ46	0.159	Erwinia phage Hena1	0.097	Melbournevirus	0.127
												Acidobacterium	0.040699	0.080298	0.058077	0.095591		Erysipelothrix rhusiopathiae	0	0.0836	0.09	0																				Butyrivibrio virus Arawn	0.046	Thermus phage phiYS40	0.159	Cellulophaga phage phi4:1	0.097	Acinetobacter phage AbTZA1	0.127
												Bordetella	0.037128	0.062056	0.062394	0.115752		Desulfosporosinus youngiae	0	0	0	0.2167																				Anguillid herpesvirus 1	0.046	Micromonas pusilla virus 12T	0.159	BeAn 58058 virus	0.094	Sphingobium phage Lacusarx	0.127
												Comamonas	0.018462	0.035267	0.084446	0.133581		Monoglobus pectinilyticus	0.1845	0	0.0597	0.0477																				Bacillus phage Eldridge	0.046	Bacillus phage Bobb	0.159	Apis mellifera filamentous virus	0.094	Enterococcus phage EfV12-phi1	0.127
												Thermaerobacter	0.046265	0.075772	0.064771	0.086378		Treponema caldarium	0	0	0	0.2125																				Streptomyces phage Wofford	0.046	Pseudomonas phage 201phi2-1	0.158	Choristoneura rosaceana entomopoxvirus 'L'	0.094	Flavobacterium phage vB_FspS_laban6-1	0.127
												Saccharophagus	0.051429	0.069094	0.056953	0.102352		Muribaculum intestinale	0.3183	0.0423	0	0																				Paramecium bursaria Chlorella virus NY2A	0.042	Staphylococcus phage vB_SscM-1	0.158	Serratia phage CHI14	0.094	Bacillus phage AR9	0.124
												Dethiobacter	0.043598	0.067814	0.059788	0.10483		Azospira sp. I09	0.069	0.0615	0	0.1																				Synechococcus phage ACG-2014h	0.042	Murmansk poxvirus	0.158	Lactobacillus phage LpeD	0.094	Rat cytomegalovirus Maastricht	0.124
												Anoxybacillus	0.057419	0.065636	0.073076	0.080428		Lachnospiraceae bacterium Choco86	0.2206	0.0487	0.0316	0																				Dickeya phage vB_DsoM_JA29	0.042	Pseudomonas phage PA7	0.157	Synechococcus phage ACG-2014i	0.094	Streptococcus phage 20617	0.124
												Rhodospirillum	0.045239	0.071145	0.057453	0.101687		Alicycliphilus denitrificans	0	0.0533	0	0.1397																				Cyanophage S-RIM44	0.042	Synechococcus phage S-CAM1	0.157	Bacillus phage CampHawk	0.094	Ralstonia phage RSL2	0.124
												Haemophilus	0.06742	0.070654	0.069376	0.0702		Delftia acidovorans	0	0	0	0.2059																				Acinetobacter phage YMC13/03/R2096	0.042	Bacillus phage SP-15	0.157	Aeromonas virus 31	0.094	Equid alphaherpesvirus 3	0.124
												Yersinia	0.052141	0.067357	0.067559	0.084733		Geoalkalibacter subterraneus	0.0616	0	0.1027	0.0407																				Lactobacillus phage Ldl1	0.042	Dickeya phage vB_DsoM_JA11	0.157	Caulobacter virus Karma	0.094	Bacillus phage BCP78	0.124
												Magnetospirillum	0.043969	0.068624	0.057512	0.098874		Lactobacillus delbrueckii	0.2448	0.0528	0	0																				Proteus phage Privateer	0.042	Rhodococcus phage E3	0.156	Aeromonas virus 25	0.094	Only Syngen Nebraska virus 5	0.12
												Ammonifex	0.042345	0.070015	0.059377	0.095349		Butyrivibrio proteoclasticus	0.3027	0	0.029	0																				Bacillus virus SPO1	0.042	Synechococcus phage S-CRM01	0.156	Chrysochromulina ericina virus	0.091	Streptomyces phage Blueeyedbeauty	0.12
												Aminomonas	0.019081	0.053296	0.055289	0.130018		Syntrophobacter fumaroxidans	0.0794	0	0.1181	0																				Phaeocystis globosa virus	0.037	Ralstonia phage phiRSL1	0.155	Paramecium bursaria Chlorella virus 1	0.091	Synechococcus phage ACG-2014e	0.12
												Sinorhizobium	0.038307	0.066408	0.05796	0.092267		Bacteroides helcogenes	0.2508	0.0465	0	0																				White spot syndrome virus	0.037	Erwinia phage vB_EamM_Yoloswag	0.155	Lactococcus phage phiL47	0.091	Murid betaherpesvirus 1	0.12
												Aeromonas	0.068385	0.070867	0.056061	0.070376		Thauera sp. MZ1T	0	0	0.0496	0.1189																				Rhizobium phage RHEph10	0.037	Lymphocystis disease virus Sa	0.154	Caulobacter virus phiCbK	0.091	Escherichia phage vB_EcoM_Goslar	0.12
												Coprobacillus	0.068621	0.063255	0.071311	0.058999		Hungateiclostridiaceae bacterium KB18	0	0.0986	0.0443	0																				Cronobacter phage S13	0.037	Squirrelpox virus	0.154	Aeromonas phage Aes508	0.091	Erwinia phage Hena1	0.12
												Sphaerobacter	0.03911	0.077184	0.056519	0.07815		Clostridium saccharoperbutylacetonicum	0	0.1346	0	0																				Ralstonia phage RS-PI-1	0.037	Nile crocodilepox virus	0.154	Tenacibaculum phage pT24	0.087	Escherichia virus P1	0.12
												Albidiferax	0.025132	0.046093	0.049391	0.138127		Bifidobacterium pseudolongum	0.3364	0	0	0																				Synechococcus phage ACG-2014i	0.037	Proteus phage Stubb	0.153	Geobacillus virus E3	0.087	Golden Marseillevirus	0.117
												Cryptobacterium	0.064268	0.061334	0.073871	0.057768		Pseudomonas mendocina	0.0614	0.0525	0.0565	0																				Invertebrate iridovirus 22	0.037	Staphylococcus phage phiIPLA-C1C	0.153	Acinetobacter phage Ac42	0.087	Glossina pallidipes salivary gland hypertrophy virus	0.117
												Haliangium	0.041214	0.087989	0.043003	0.076243		Acidovorax sp. JS42	0	0	0	0.1658																				Cellulophaga phage phi4:1	0.037	Aeromonas phage AS-zj	0.152	Synechococcus phage ACG-2014h	0.087	Fowlpox virus	0.117
												Marinobacter	0.03811	0.061503	0.049977	0.102878		Pseudomonas balearica	0	0.0383	0.0897	0																				Enterobacter phage CC31	0.037	Ectocarpus siliculosus virus 1	0.152	Pseudomonas phage EL	0.087	Cherax quadricarinatus iridovirus	0.117
												Coraliomargarita	0.029406	0.058147	0.05525	0.10538		Pseudomonas citronellolis	0	0	0.0896	0.0455																				Delftia phage RG-2014	0.037	Lactococcus phage WRP3	0.152	Delftia phage RG-2014	0.087	Elephant endotheliotropic herpesvirus 4	0.117
												Herpetosiphon	0.036185	0.0749	0.052589	0.081558		Clostridiales bacterium	0	0.0358	0	0.1126																				Escherichia phage 4MG	0.037	Serratia phage Muldoon	0.151	Faecalibacterium phage FP_Taranis	0.087	Lymantria dispar multiple nucleopolyhedrovirus	0.117
												Denitrovibrio	0.041921	0.06375	0.057009	0.085389		Arenimonas daejeonensis	0	0	0	0.1534																				Prochlorococcus phage Syn1	0.037	Campylobacter virus CPt10	0.151	Bacillus virus SPO1	0.087	Raoultella phage Ro1	0.117
												Thermus	0.037997	0.068044	0.05608	0.082576		Streptococcus suis	0.3063	0	0	0																				Flavobacterium phage vB_FspS_laban6-1	0.037	Serratia phage CHI14	0.15	Pseudomonas virus F116	0.087	Tenacibaculum phage PTm1	0.114
												Acetohalobium	0.045619	0.061657	0.058288	0.082821		Akkermansia muciniphila	0.0898	0.0486	0.0373	0																				Emiliania huxleyi virus 86	0.032	Synechococcus phage ACG-2014e	0.15	Lactobacillus phage Lpa804	0.087	Cotia virus SPAn232	0.114
												Arcanobacterium	0.090932	0.069167	0.063502	0.034616		Hydrogenophaga sp. BA0156	0	0	0	0.1521																				Klebsiella phage K64-1	0.032	Synechococcus phage ACG-2014h	0.149	Bordetella virus BPP1	0.087	Delftia phage RG-2014	0.114
												Methylobacterium	0.035736	0.063098	0.055239	0.087766		Oscillibacter sp. PEA192	0.0614	0	0.0927	0																				Melanoplus sanguinipes entomopoxvirus	0.032	Synechococcus phage S-SSM4	0.149	Synechococcus phage S-CAM9	0.084	Microbacterium phage Hendrix	0.114
												Pseudoramibacter	0.054891	0.056019	0.07091	0.063835		Diaphorobacter polyhydroxybutyrativorans	0	0	0	0.1463																				Paramecium bursaria Chlorella virus 1	0.032	Acinetobacter phage Acj9	0.149	Caulobacter virus Magneto	0.084	Bacillus virus PBS1	0.111
												Kosmotoga	0.034343	0.063297	0.057026	0.085435		Acidovorax sp. RAC01	0	0	0	0.146																				Proteus phage vB_PmiM_Pm5461	0.032	Rhodococcus phage Jace	0.148	Vibrio phage pVp-1	0.084	White spot syndrome virus	0.111
												Petrotoga	0.039202	0.05963	0.057695	0.085472		Libanicoccus massiliensis	0.0803	0.0837	0	0																				Cyprinid herpesvirus 3	0.032	Rhizobium phage RHEph10	0.148	Prochlorococcus phage P-SSM7	0.08	Choristoneura biennis entomopoxvirus	0.111
												Thermobaculum	0.036408	0.069178	0.054165	0.07824		Pseudomonas sp. THAF42	0	0	0.0679	0.0554																				Caulobacter phage CcrBL10	0.032	Bacillus phage 0305phi8-36	0.148	Acinetobacter virus 133	0.08	Paramecium bursaria Chlorella virus CVA-1	0.111
												Rubrobacter	0.038145	0.067052	0.053585	0.080197		Draconibacterium orientale	0.0715	0	0.0829	0																				Ectocarpus siliculosus virus 1	0.032	Human betaherpesvirus 5	0.148	Prochlorococcus phage P-TIM68	0.077	Micromonas sp. RCC1109 virus MpV1	0.111
												Nitrosomonas	0.035199	0.059841	0.050121	0.096125		Bordetella trematum	0	0	0.0736	0.045																				Campylobacter virus CP220	0.032	NY_014 poxvirus	0.148	Ralstonia phage phiRSL1	0.077	Suid alphaherpesvirus 1	0.111
												Methylococcus	0.037189	0.059258	0.047531	0.096912		Leadbetterella byssophila	0	0	0	0.1364																				Bacillus phage CampHawk	0.032	Campylobacter virus CP220	0.147	Citrobacter phage Moon	0.077	Acinetobacter phage YMC13/03/R2096	0.111
												Thermodesulfovibrio	0.035055	0.068284	0.048631	0.083741		Pseudomonas sp. TUM18999	0	0	0	0.1364																				Aeromonas phage 4_4572	0.032	Escherichia phage slur01	0.146	Streptomyces phage Comrade	0.077	Citrobacter phage Moon	0.111
												Ralstonia	0.030916	0.052573	0.048546	0.107589		Dehalococcoides mccartyi	0	0	0	0.1349																				Synechococcus phage ACG-2014j	0.032	Burkholderia phage BcepSaruman	0.146	Klebsiella phage vB_KpnM_KpV477	0.077	Citrobacter phage Merlin	0.111
												Desulfurivibrio	0.031693	0.068104	0.044973	0.087857		Achromobacter xylosoxidans	0	0	0.0768	0.0378																				Klebsiella phage JD18	0.032	Lactobacillus virus Lb338-1	0.146	Synechococcus phage ACG-2014j	0.077	Parapoxvirus red deer/HL953	0.111
												Azoarcus	0.023521	0.04006	0.036702	0.141889		Turicibacter sp. H121	0.0748	0	0.0751	0																				Klebsiella phage KpCHEMY26	0.032	Erwinia phage vB_EamM_ChrisDB	0.146	Bacillus virus SPbeta	0.073	Pseudomonas phage PaMx74	0.111
												Kordia	0.050823	0.061655	0.053512	0.07167		Prevotella scopos	0	0.0641	0.0383	0																				Gordonia phage Daredevil	0.032	Synechococcus phage ACG-2014c	0.146	Lactobacillus phage 521B	0.073	Rhodococcus phage Trina	0.111
												Verrucomicrobium	0.030471	0.060605	0.048975	0.091653		Olsenella timonensis	0.0652	0.0446	0.0314	0																				Tenacibaculum phage pT24	0.028	Drosophila innubila nudivirus	0.146	Enterococcus phage EFDG1	0.073	Melanoplus sanguinipes entomopoxvirus	0.108
												Magnetococcus	0.037883	0.059511	0.050926	0.08381		Melaminivora sp. SC2-9	0	0	0	0.1272																				Cedratvirus A11	0.028	Helicoverpa zea nudivirus 2	0.145	Gordonia phage Bantam	0.073	Proteus phage vB_PmiM_Pm5461	0.108
												Lentisphaera	0.027773	0.05069	0.055724	0.092549		Prevotella fusca	0.1274	0.0474	0	0																				Klebsiella phage vB_KleM_RaK2	0.028	Macaca nemestrina herpesvirus 7	0.145	Pseudomonas phage PaMx74	0.073	Eptesipox virus	0.108
												Psychroflexus	0.045409	0.061273	0.04958	0.075132		Desulfococcus multivorans	0.0631	0	0.0722	0																				Tenacibaculum phage PTm1	0.028	Cyprinid herpesvirus 1	0.145	Pseudomonas virus H66	0.073	Penguinpox virus	0.108
												Dialister	0.050949	0.057109	0.069188	0.049874		Desulfovibrio carbinolicus	0	0	0.0501	0.0571																				Prochlorococcus phage P-SSM2	0.028	Lactobacillus phage 521B	0.144	Emiliania huxleyi virus 86	0.07	Paramecium bursaria Chlorella virus NY2A	0.108
												Aromatoleum	0.029135	0.048979	0.041263	0.11041		Pelolinea submarina	0.056	0	0.0712	0																				Bacillus virus PBS1	0.028	Cellulophaga phage phi14:2	0.144	Lactobacillus phage SAC12B	0.07	Ectocarpus siliculosus virus 1	0.108
												Arthrobacter	0.044759	0.058206	0.054524	0.067491		Thermoclostridium stercorarium	0	0	0	0.1162																				Synechococcus phage S-CAM7	0.028	Synechococcus phage S-CAM22	0.144	Prochlorococcus phage MED4-213	0.07	Cercopithecine betaherpesvirus 5	0.108
												Aquifex	0.035426	0.057489	0.047901	0.077554		Luteimonas sp. YGD11-2	0	0	0	0.1162																				Prochlorococcus phage P-SSM7	0.028	Kallithea virus	0.144	Staphylococcus phage phiSA_BS1	0.07	Enterococcus phage EFC-1	0.108
												Halanaerobium	0.040201	0.053647	0.053852	0.071351		Variovorax sp. WDL1	0	0	0	0.1133																				Enterobacteria phage phi92	0.028	Brevibacillus phage Sundance	0.144	Lactobacillus phage 3-521	0.07	Caulobacter virus Karma	0.108
												Epulopiscium	0.04998	0.052022	0.05992	0.058042		Aeromonas caviae	0.07	0	0.061	0																				Marseillevirus marseillevirus	0.028	Prochlorococcus phage P-SSM4	0.143	Cedratvirus A11	0.066	Pseudomonas phage Lana	0.108
												Anabaena	0.033225	0.057132	0.047811	0.077217		Thauera sp. K11	0	0	0	0.1105																				Ralstonia phage phiRSL1	0.028	Anopheles minimus irodovirus	0.143	Yersinia phage phiR1-37	0.066	Caulobacter phage Sansa	0.108
												Meiothermus	0.036491	0.060027	0.049207	0.06823		Streptococcus infantarius	0.2195	0	0	0																				Bathycoccus sp. RCC1105 virus BpV1	0.028	Enterobacter phage PG7	0.143	Rhodococcus virus RGL3	0.066	Synechococcus phage S-SKS1	0.105
												Bdellovibrio	0.031868	0.045496	0.040873	0.098132		Nibricoccus aquaticus	0	0	0	0.1031																				Staphylococcus phage phiIPLA-C1C	0.028	Synechococcus phage ACG-2014g	0.143	Synechococcus phage S-CRM01	0.066	Mythimna separata entomopoxvirus 'L'	0.105
												Prochlorococcus	0.042288	0.054442	0.052397	0.06325		Pseudomonas balearica	0	0	0	0.0991																				Staphylococcus phage vB_SscM-1	0.028	Burkholderia phage BcepSauron	0.142	Pseudoalteromonas phage SL20	0.066	Aeromonas phage CC2	0.105
												Legionella	0.038647	0.055464	0.045866	0.072247		[Eubacterium] cellulosolvens	0.1931	0	0	0																				Synechococcus phage ACG-2014g	0.028	Dickeya phage vB_DsoM_JA29	0.142	Enterococcus phage EFP01	0.066	Enterobacteria phage phi92	0.105
												Cellvibrio	0.035744	0.050805	0.041989	0.085033		Arcobacter cryaerophilus	0	0	0	0.0953																				Murid betaherpesvirus 1	0.028	Elephant endotheliotropic herpesvirus 4	0.142	Staphylococcus phage phiSA_BS2	0.066	Bacillus phage SIOphi	0.105
												Sulfurihydrogenibium	0.035605	0.055294	0.046469	0.072505		Dialister massiliensis	0	0.0454	0.0306	0																				Edwardsiella phage PEi20	0.028	Rat cytomegalovirus Maastricht	0.141	Phaeocystis globosa virus	0.063	Aeromonas virus 25	0.105
												Rhodococcus	0.032165	0.050426	0.046895	0.075278		Methanobrevibacter olleyae	0	0.0497	0.0252	0																				Leptopilina boulardi filamentous virus	0.028	Synechococcus phage ACG-2014d	0.141	Mollivirus sibericum	0.063	Streptomyces phage Wofford	0.105
												Stigmatella	0.029476	0.067014	0.033991	0.06903		Prevotella denticola	0	0.0731	0	0																				Bacillus phage W.Ph.	0.028	Ralstonia phage RSP15	0.14	Pithovirus sibericum	0.063	Yellowstone lake phycodnavirus 3	0.105
												Ktedonobacter	0.02532	0.059116	0.040848	0.069961		Tannerella sp. oral taxon HOT-286	0.0949	0	0	0.0438																				Clostridium phage phiCTP1	0.028	Synechococcus phage S-IOM18	0.14	Brazilian marseillevirus	0.063	Adoxophyes honmai entomopoxvirus 'L'	0.101
												Hahella	0.033858	0.049526	0.04009	0.078541		Odoribacter splanchnicus	0	0.0387	0.0338	0																				Rhodococcus phage Trina	0.028	Acinetobacter phage Acj61	0.139	Golden Marseillevirus	0.063	Turkeypox virus	0.101
												Desulfohalobium	0.028327	0.054213	0.041274	0.073332		Tannerella forsythia	0	0	0	0.0888																				Aeromonas phage Aes508	0.028	Synechococcus phage S-SM1	0.138	Dickeya phage vB_DsoM_JA29	0.063	Pigeonpox virus	0.101
												Thauera	0.016327	0.029247	0.0252	0.136875		Romboutsia sp. CE17	0	0	0.0706	0																				Pithovirus sibericum	0.023	Vibrio phage vB_VchM_Kuja	0.138	Erwinia phage vB_EamM_RisingSun	0.063	Paramecium bursaria Chlorella virus FR483	0.101
												Deferribacter	0.030061	0.052613	0.042548	0.0715		Rhodococcus rhodochrous	0	0	0	0.0875																				Tunisvirus fontaine2	0.023	Edwardsiella phage PEi20	0.138	Cronobacter phage CR5	0.063	Lymphocystis disease virus Sa	0.101
												Verminephrobacter	0.01885	0.033833	0.041059	0.104925		Bacteroides coprosuis	0.0681	0	0.0423	0																				Lausannevirus	0.023	Canid alphaherpesvirus 1	0.138	Pacmanvirus A23	0.059	Vibrio phage vB_VchM_Kuja	0.101
												Anaerobaculum	0.020195	0.048307	0.041885	0.081867		Methanosarcina acetivorans	0	0	0	0.0862																				Golden Marseillevirus	0.023	Achromobacter phage Motura	0.137	Tunisvirus fontaine2	0.059	Synechococcus phage S-RIM8 A.HR1	0.101
												Methylibium	0.013419	0.022485	0.02596	0.143628		Tenuifilum thalassicum	0	0	0	0.0862																				Bacillus phage AR9	0.023	Pseudomonas phage EL	0.137	Enterobacteria phage phi92	0.059	Dickeya phage vB_DsoM_AD1	0.101
												Leuconostoc	0.050159	0.046521	0.053695	0.045347		Streptococcus sp. CNU G2	0.171	0	0	0																				Choristoneura biennis entomopoxvirus	0.023	Leptopilina boulardi filamentous virus	0.137	Cyanophage S-RIM44	0.059	Bacillus phage vB_BsuM-Goe3	0.101
												Gloeobacter	0.030392	0.052385	0.042845	0.063801		Corallococcus coralloides	0	0	0.0682	0																				Acinetobacter phage Ac42	0.023	Synechococcus phage S-MbCM100	0.137	Staphylococcus phage 6ec	0.059	Caulobacter virus phiCbK	0.101
												Bulleidia	0.037966	0.04597	0.062649	0.040138		Cupriavidus sp. USMAA2-4	0	0	0	0.0785																				Paramecium bursaria Chlorella virus AR158	0.023	Invertebrate iridovirus 22	0.136	Synechococcus phage S-RIM2 R1_1999	0.059	Prochlorococcus phage P-SSM7	0.098
												Salmonella	0.040682	0.046047	0.048779	0.0552		Hungateiclostridium saccincola	0	0	0	0.0779																				Cyprinid herpesvirus 2	0.023	Invertebrate iridescent virus 22	0.136	Aeromonas virus 44RR2	0.059	Gordonia phage GodonK	0.098
												Agrobacterium	0.029406	0.045563	0.045276	0.066042		Acidovorax carolinensis	0	0	0	0.0737																				Cyanophage P-RSM6	0.023	Raccoonpox virus	0.136	Aeromonas phage phiAS4	0.059	Bacillus virus SPbeta	0.098
												Mobiluncus	0.043187	0.044358	0.050937	0.050664		Anaerotignum propionicum	0.0687	0	0.0302	0																				Tetrasphaera phage TJE1	0.023	Ralstonia phage RSF1	0.136	Clostridium phage phiCTP1	0.059	Synechococcus phage S-ShM2	0.098
												Thioalkalivibrio	0.024695	0.042892	0.033883	0.086838		Clostridium saccharobutylicum	0	0.0563	0	0																				Raccoonpox virus	0.023	Cyanophage P-RSM6	0.136	Canarypox virus	0.056	Molluscum contagiosum virus subtype 1	0.098
												Francisella	0.041694	0.046047	0.045192	0.054445		Butyricimonas faecalis	0.065	0	0.0296	0																				Sphingobium phage Lacusarx	0.023	Cyprinid herpesvirus 2	0.135	Staphylococcus virus Twort	0.056	Synechococcus phage S-WAM1	0.098
												Synechocystis	0.031017	0.048509	0.039923	0.060772		Enterobacter cloacae	0.1379	0	0	0																				Staphylococcus phage phiSA_BS1	0.023	Synechococcus phage S-ShM2	0.135	Synechococcus phage S-IOM18	0.056	Acinetobacter phage vB_AbaM_ME3	0.095
												Nitrospira	0.024211	0.054944	0.034294	0.06241		Bacteroides sp. A1C1	0.059	0	0.0285	0																				Yellowstone lake phycodnavirus 1	0.023	Vibrio phage qdvp001	0.135	Micromonas pusilla virus 12T	0.056	Cedratvirus A11	0.095
												Gardnerella	0.056978	0.043477	0.045512	0.036586		[Clostridium] hylemonae	0.0626	0	0.0242	0																				Papio ursinus cytomegalovirus	0.023	Prochlorococcus phage P-HM2	0.135	Synechococcus phage S-CAM22	0.056	Paramecium bursaria Chlorella virus 1	0.095
												Marinomonas	0.030816	0.04218	0.040072	0.060299		Blautia sp. YL58	0	0.0491	0	0																				Delftia phage PhiW-14	0.023	Micromonas sp. RCC1109 virus MpV1	0.135	Vibrio phage qdvp001	0.056	Amsacta moorei entomopoxvirus	0.095
												Mesorhizobium	0.026472	0.04375	0.038916	0.062346		Azoarcus sp. DD4	0	0	0	0.0603																				Aeromonas virus 44RR2	0.023	Micromonas pusilla virus SP1	0.135	Invertebrate iridescent virus 22	0.056	Lactobacillus phage LpeD	0.095
												Psychromonas	0.035539	0.042318	0.041034	0.051172		Acinetobacter sp. SWBY1	0.0595	0	0.0241	0																				Lactobacillus phage ATCC 8014-B2	0.023	Shewanella sp. phage 1/4	0.134	Enterobacter phage CC31	0.056	Swinepox virus	0.095
												Arcobacter	0.032029	0.040971	0.03656	0.057973		Streptococcus suis	0.1189	0	0	0																				Pacmanvirus A23	0.019	Vibrio phage ICP1	0.134	Enterococcus phage EfV12-phi1	0.056	Edwardsiella virus pEt-SU	0.095
												Leptothrix	0.01221	0.02101	0.022859	0.115643		Pelobacter acetylenicus	0	0	0.0453	0																				Acinetobacter phage vB_AbaM_ME3	0.019	Escherichia phage CAjan	0.133	White spot syndrome virus	0.052	Synechococcus phage ACG-2014g	0.095
												Chromobacterium	0.025765	0.039642	0.0358	0.062485		Erysipelotrichaceae bacterium GAM147	0.1126	0	0	0																				Heterosigma akashiwo virus 01	0.019	Molluscum contagiosum virus subtype 1	0.132	Bacillus phage SP-15	0.052	Ateline alphaherpesvirus 1	0.095
												Thiobacillus	0.022041	0.041455	0.032257	0.064992		Ruminococcus bicirculans	0.1107	0	0	0																				Synechococcus phage S-SKS1	0.019	Bacillus phage Moonbeam	0.132	Cyprinid herpesvirus 2	0.052	Pseudocowpox virus	0.095
												Calditerrivibrio	0.025123	0.04185	0.035091	0.058592		Olsenella sp. GAM18	0	0.0439	0	0																				Mythimna separata entomopoxvirus 'L'	0.019	Trichoplusia ni ascovirus 2c	0.132	Escherichia phage vB_EcoM_Goslar	0.052	Enterococcus phage EFDG1	0.095
												Psychrobacter	0.033352	0.0411	0.03935	0.048229		Bifidobacterium pseudolongum	0.0984	0	0	0																				Invertebrate iridovirus 25	0.019	Acinetobacter virus 133	0.131	Lactococcus phage 949	0.052	Aeromonas virus 44RR2	0.095
												Pediococcus	0.03997	0.038588	0.043465	0.038426		Hungatella hathewayi	0.0968	0	0	0																				Fowlpox virus	0.019	Synechococcus phage ACG-2014i	0.131	Cellulophaga phage phi17:2	0.052	Bacillus phage CAM003	0.095
												Roseobacter	0.025983	0.039716	0.036462	0.055043		Burkholderiales bacterium JOSHI_001	0	0	0	0.0476																				Adoxophyes honmai entomopoxvirus 'L'	0.019	Stenotrophomonas phage Moby	0.13	Caviid betaherpesvirus 2	0.052	Aeromonas phage Aes508	0.095
												Propionibacterium	0.030327	0.039496	0.041282	0.043587		Methylibium petroleiphilum	0	0	0	0.0467																				Ralstonia phage RSP15	0.019	Prochlorococcus phage P-SSM3	0.129	Escherichia phage 4MG	0.052	Anomala cuprea entomopoxvirus	0.092
												Aliivibrio	0.036731	0.040261	0.037737	0.04306		Phascolarctobacterium succinatutens	0.0923	0	0	0																				Murine roseolovirus	0.019	Synechococcus phage metaG-MbCM1	0.129	Caulobacter virus Swift	0.052	Acinetobacter phage Acj61	0.092
												Methylacidiphilum	0.018291	0.038485	0.034041	0.061456		Absiella argi	0	0	0.0339	0																				Aeromonas virus Aeh1	0.019	Murid betaherpesvirus 1	0.129	Only Syngen Nebraska virus 5	0.049	Salmonella phage SPN3US	0.092
												Enterobacter	0.044274	0.0404	0.034703	0.041739		Pseudomonas putida	0	0	0	0.0391																				Synechococcus phage S-CAM9	0.019	Rhodococcus phage ReqiPoco6	0.128	Spodoptera frugiperda multiple nucleopolyhedrovirus	0.049	Klebsiella phage PKO111	0.092
												Nitrobacter	0.023408	0.040847	0.033626	0.054849		Weissella confusa	0.0736	0	0	0																				Paramecium bursaria Chlorella virus CVA-1	0.019	Pseudomonas phage PaMx42	0.128	Synechococcus phage S-CAM4	0.049	Equid gammaherpesvirus 2	0.092
												Ruegeria	0.027341	0.039269	0.035345	0.051353		Bifidobacterium longum	0	0	0.0268	0																				Rhodococcus phage E3	0.019	Shewanella sp. phage 1/40	0.128	Lactobacillus phage ATCC 8014-B2	0.049	Clostridium phage phiCD211	0.089
												Gemmata	0.017898	0.043873	0.029605	0.056226		Romboutsia hominis	0.066	0	0	0																				Swinepox virus	0.019	Streptomyces phage Gilson	0.128	Gordonia phage Daredevil	0.049	Wiseana iridescent virus	0.089
												Thermomicrobium	0.021317	0.043921	0.032608	0.048726		Clostridium sp. DL-VIII	0.0596	0	0	0																				Pelagibacter phage HTVC008M	0.019	Erwinia phage vB_EamM_RisingSun	0.128	Pseudomonas phage PMBT3	0.049	Acinetobacter phage Ac42	0.089
												Filifactor	0.033893	0.034754	0.038448	0.043876		Clostridium baratii	0.0583	0	0	0																				Synechococcus phage S-IOM18	0.019	Synechococcus phage S-CAM8	0.128	Bacillus phage BCP78	0.049	Dickeya phage vB_DsoM_JA11	0.089
												Pectobacterium	0.030868	0.037414	0.035978	0.045357		Lachnoanaerobaculum umeaense	0.0535	0	0	0																				Volepox virus	0.019	Stenotrophomonas phage vB_SmaS_DLP_5	0.128	Human alphaherpesvirus 2	0.049	Acinetobacter phage Acj9	0.089
												Actinomyces	0.032833	0.037577	0.038286	0.040242																										Murmansk poxvirus	0.019	Dickeya phage vB_DsoM_AD1	0.128	Lausannevirus	0.045	Macaca nemestrina herpesvirus 7	0.089
												Klebsiella	0.0442	0.037941	0.034361	0.035616																										Macaca nemestrina herpesvirus 7	0.019	Erwinia phage vB_EamM_Alexandra	0.128	Proteus phage vB_PmiM_Pm5461	0.045	Erwinia phage vB_EamM_Kwan	0.089
												Desulfonatronospira	0.018737	0.042201	0.02679	0.055322																										Brevibacillus phage Sundance	0.019	Aeromonas phage AS-sw	0.127	Penguinpox virus	0.045	Human betaherpesvirus 5	0.089
												Azotobacter	0.014188	0.029113	0.026538	0.076384																										Drosophila innubila nudivirus	0.019	Tupaiid betaherpesvirus 1	0.127	Paramecium bursaria Chlorella virus CVA-1	0.045	Synechococcus phage ACG-2014i	0.089
												Trichodesmium	0.024298	0.036234	0.033488	0.050704																										Acinetobacter phage Acj61	0.019	Lactococcus phage phiL47	0.127	Squirrelpox virus	0.045	Cyprinid herpesvirus 2	0.089
												Nocardioides	0.022652	0.036917	0.033123	0.049877																										Prochlorococcus phage P-SSM4	0.019	Synechococcus phage S-SSM5	0.127	Thermus phage phiYS40	0.045	Cellulophaga phage phi17:2	0.089
												Gemmatimonas	0.019418	0.038598	0.028249	0.055873																										Lactococcus phage phiL47	0.019	Cyanophage P-TIM40	0.127	Staphylococcus phage vB_SscM-1	0.045	Ranid herpesvirus 3	0.089
												Alicycliphilus	0.007107	0.013497	0.027642	0.098893																										Thermus phage TMA	0.019	Pteropox virus	0.127	Nile crocodilepox virus	0.045	Peridroma alphabaculovirus	0.089
												Xylella	0.02033	0.027695	0.033273	0.059262																										Bacillus phage vB_BsuM-Goe3	0.019	Abalone herpesvirus Victoria/AUS/2009	0.126	Lactococcus phage WRP3	0.045	Streptomyces phage DrGrey	0.086
												Thermosynechococcus	0.024652	0.036458	0.031199	0.04654																										Caulobacter virus Magneto	0.019	Erwinia phage vB_EamM_Y3	0.126	Cellulophaga phage phi14:2	0.045	Lymphocystis disease virus - isolate China	0.086
												Alkalilimnicola	0.018924	0.033093	0.026619	0.060156																										Erwinia phage PhiEaH1	0.019	Pseudoalteromonas phage SL20	0.126	Murid betaherpesvirus 1	0.045	Murine roseolovirus	0.086
												Salinispora	0.021155	0.040242	0.030229	0.043714																										Serratia phage 2050HW	0.019	Staphylococcus phage phiIBB-SEP1	0.126	Edwardsiella phage PEi20	0.045	Pectobacterium bacteriophage PM2	0.086
												Serratia	0.027345	0.034157	0.034056	0.04113																										Lactobacillus phage 3-521	0.019	Escherichia phage vB_EcoM_Goslar	0.126	Pseudomonas phage nickie	0.045	Marseillevirus marseillevirus	0.086
												Coprothermobacter	0.022906	0.035597	0.031391	0.043757																										Dishui lake phycodnavirus 1	0.019	Thermus phage TMA	0.126	Bacillus phage Deep Blue	0.045	Brevibacillus phage Sundance	0.086
												Idiomarina	0.027179	0.033651	0.03015	0.045442																										Vibrio phage VP4B	0.019	Prochlorococcus phage MED4-213	0.126	Rhodococcus phage Trina	0.045	Thermus phage TMA	0.086
												Desulfurispirillum	0.020264	0.034783	0.029054	0.048609																										Saimiriine betaherpesvirus 4	0.019	Cyanophage P-RSM1	0.125	Synechococcus phage S-CBWM1	0.045	Escherichia phage Av-05	0.086
												Lawsonia	0.022635	0.035138	0.032299	0.040527																										Bacillus phage CAM003	0.019	Halocynthia phage JM-2012	0.125	Invertebrate iridescent virus 6	0.042	Anguillid herpesvirus 1	0.086
												Rickettsia	0.025713	0.034528	0.029956	0.041989																										Agrotis ipsilon multiple nucleopolyhedrovirus	0.019	Streptomyces phage Annadreamy	0.124	Anomala cuprea entomopoxvirus	0.042	Papio ursinus cytomegalovirus	0.086
												Granulicatella	0.031169	0.031385	0.035702	0.032558																										Lactobacillus phage ViSo-2018a	0.019	Oxyplax ochracea nucleopolyhedrovirus	0.124	Lymphocystis disease virus - isolate China	0.042	Delftia phage PhiW-14	0.086
												Methylobacillus	0.016178	0.025519	0.023076	0.065409																										Lactobacillus phage Lpa804	0.019	Vibrio phage PWH3a-P1	0.123	Adoxophyes honmai entomopoxvirus 'L'	0.042	Gordonia phage Bantam	0.086
												Parvibaculum	0.020967	0.032143	0.027043	0.044916																										Bacillus phage BSP38	0.019	Ralstonia phage RSL2	0.122	Staphylococcus phage SPbeta-like	0.042	Faecalibacterium phage FP_Taranis	0.086
												Tolumonas	0.033797	0.036984	0.027406	0.029416																										Brazilian marseillevirus	0.014	Sea otter poxvirus	0.122	Edwardsiella virus pEt-SU	0.042	Bathycoccus sp. RCC1105 virus BpV1	0.082
												Alcanivorax	0.020343	0.028549	0.024182	0.053711																										Yersinia phage phiR1-37	0.014	Vibrio phage pTD1	0.122	Macaca nemestrina herpesvirus 7	0.042	Thermus phage phiYS40	0.082
												Erythrobacter	0.022569	0.030705	0.027078	0.044427																										Only Syngen Nebraska virus 5	0.014	Vibrio phage VH7D	0.122	Cyprinid herpesvirus 1	0.042	Synechococcus phage ACG-2014h	0.082
												Prosthecochloris	0.02047	0.032772	0.026106	0.043757																										Prochlorococcus phage P-TIM68	0.014	Pseudoalteromonas phage H101	0.122	Suid alphaherpesvirus 1	0.042	Synechococcus phage S-SSM4	0.082
												Sphingomonas	0.018562	0.030285	0.025392	0.04821																										Yokapox virus	0.014	Aotine betaherpesvirus 1	0.121	Canid alphaherpesvirus 1	0.042	Halocynthia phage JM-2012	0.082
												Oxalobacter	0.019575	0.029598	0.033417	0.036453																										Salmon gill poxvirus	0.014	Suid alphaherpesvirus 1	0.12	Citrobacter phage Merlin	0.042	Streptomyces phage Comrade	0.082
												Photorhabdus	0.025167	0.030529	0.029244	0.036977																										Paramecium bursaria Chlorella virus FR483	0.014	Lactobacillus phage SAC12B	0.12	Cercopithecine betaherpesvirus 5	0.042	Aotine betaherpesvirus 1	0.082
												Sulfurimonas	0.022975	0.029857	0.028491	0.039795																										Flamingopox virus FGPVKD09	0.014	Lactococcus phage 949	0.12	Staphylococcus phage vB_SepS_SEP9	0.042	Staphylococcus phage phiSA_BS2	0.082
												Acidithiobacillus	0.017501	0.031765	0.02485	0.044491																										Staphylococcus virus Twort	0.014	Prochlorococcus phage P-HM1	0.12	Acinetobacter phage vB_AbaM_phiAbaA1	0.042	Dishui lake phycodnavirus 1	0.082
												Dickeya	0.02181	0.029932	0.027794	0.039846																										Thermus phage phiYS40	0.014	Rhodothermus phage RM378	0.119	Citrobacter phage CF1 ERZ-2017	0.042	Orf virus	0.082
												Streptobacillus	0.031746	0.029637	0.031427	0.027557																										Skunkpox virus	0.014	Cronobacter phage CR5	0.119	Gordonia phage BrutonGaster	0.042	Mythimna unipuncta granulovirus B	0.082
												Teredinibacter	0.016707	0.026968	0.024297	0.048596																										Bacillus phage SP-15	0.014	Sheeppox virus	0.119	Synechococcus phage S-SKS1	0.038	Invertebrate iridovirus 25	0.079
												Sulfurovum	0.022971	0.029255	0.027433	0.035541																										Micromonas sp. RCC1109 virus MpV1	0.014	Yaba monkey tumor virus	0.118	Deerpox virus W-848-83	0.038	Yokapox virus	0.079
												Allochromatium	0.016157	0.028817	0.020808	0.048415																										Acinetobacter virus 133	0.014	Lymphocystis disease virus 1	0.118	Yaba-like disease virus	0.038	Pelagibacter phage HTVC008M	0.079
												Truepera	0.016558	0.031508	0.025743	0.037062																										Campylobacter virus CPt10	0.014	Staphylococcus phage vB_SepS_SEP9	0.117	Pigeonpox virus	0.038	Murmansk poxvirus	0.079
												Nitrosospira	0.016034	0.029725	0.022298	0.043775																										Bacillus phage 0305phi8-36	0.014	Pseudomonas phage SL2	0.117	Paramecium bursaria Chlorella virus FR483	0.038	Nile crocodilepox virus	0.079
												Colwellia	0.02384	0.029422	0.025215	0.035329																										Vibrio phage vB_VchM_Kuja	0.014	Staphylococcus phage phiSA_BS1	0.117	Ostreid herpesvirus 1	0.038	Ralstonia phage RSF1	0.079
												Saccharopolyspora	0.018645	0.031122	0.025924	0.034887																										Escherichia phage vB_EcoM_Goslar	0.014	Synechococcus phage S-WAM1	0.117	Pseudomonas phage 201phi2-1	0.038	Erwinia phage vB_EamM_Y3	0.079
												Nitratiruptor	0.019675	0.026885	0.026052	0.039511																										Ralstonia phage RSF1	0.014	Yersinia phage phiR1-RT	0.117	Acinetobacter phage Acj9	0.038	Erwinia phage vB_EamM_RisingSun	0.079
												Chelativorans	0.017357	0.027017	0.0252	0.041539																										Dickeya phage vB_DsoM_AD1	0.014	Cyanophage S-RIM44	0.116	Tupaiid betaherpesvirus 1	0.038	Synechococcus phage S-SSM5	0.079
												Oscillochloris	0.012974	0.035065	0.022104	0.037185																										Lactobacillus phage SAC12B	0.014	Parapoxvirus red deer/HL953	0.116	Synechococcus phage S-SSM5	0.038	Cellulophaga phage phi4:1	0.079
												Janthinobacterium	0.01531	0.025432	0.022728	0.047442																										Staphylococcus phage phiIBB-SEP1	0.014	Bacillus phage W.Ph.	0.116	Synechococcus phage S-CAM8	0.038	Bacillus phage Shbh1	0.079
												Variovorax	0.00984	0.01675	0.019591	0.066486																										Synechococcus phage metaG-MbCM1	0.014	Rhizobium phage vB_RleS_L338C	0.116	Bacillus phage vB_BsuM-Goe3	0.038	Synechococcus phage S-RIM2 R1_1999	0.079
												Conexibacter	0.017973	0.029731	0.025726	0.034196																										Cyanophage P-RSM1	0.014	Lambdina fiscellaria nucleopolyhedrovirus	0.116	Rhizobium phage vB_RleM_P10VF	0.038	Bacillus phage Bp8p-C	0.079
												Citrobacter	0.023927	0.026991	0.025534	0.034568																										Synechococcus phage S-WAM1	0.014	Sphingobium phage Lacusarx	0.116	Equid gammaherpesvirus 2	0.038	Gordonia phage BrutonGaster	0.079
												Brucella	0.018824	0.02692	0.025492	0.037392																										Staphylococcus phage phiSA_BS2	0.014	Bacillus phage vB_BsuM-Goe3	0.116	Melanoplus sanguinipes entomopoxvirus	0.035	Bacillus phage vB_BanS-Tsamsa	0.076
												Terriglobus	0.016737	0.031091	0.023742	0.034962																										Sheeppox virus	0.014	Myotis gammaherpesvirus 8	0.116	Kaumoebavirus	0.035	Deerpox virus W-848-83	0.076
												Thermobifida	0.018496	0.029917	0.024545	0.034295																										Lymphocystis disease virus 1	0.014	Cercopithecine betaherpesvirus 5	0.115	Glossina pallidipes salivary gland hypertrophy virus	0.035	Armadillidium vulgare iridescent virus	0.076
												Azospirillum	0.016436	0.026472	0.020587	0.045599																										Caulobacter virus phiCbK	0.014	Ectropis obliqua nucleopolyhedrovirus	0.115	Rat cytomegalovirus Maastricht	0.035	Paramecium bursaria Chlorella virus AR158	0.076
												Gluconacetobacter	0.018252	0.025419	0.036643	0.023442																										Rhizobium phage vB_RleS_L338C	0.014	Yersinia phage vB_YenM_TG1	0.115	Acinetobacter phage Acj61	0.035	Bacillus phage SP-15	0.076
												Chromohalobacter	0.01792	0.025858	0.023927	0.040529																										Yersinia phage phiR1-RT	0.014	Acinetobacter phage AbTZA1	0.115	Erwinia phage vB_EamM_Y3	0.035	Synechococcus phage ACG-2014c	0.076
												Erysipelothrix	0.023464	0.026302	0.029661	0.028116																										Caulobacter virus Karma	0.014	Gordonia phage GodonK	0.114	Halocynthia phage JM-2012	0.035	Invertebrate iridovirus 22	0.076
												Halorhodospira	0.016628	0.027108	0.022433	0.040907																										Agrotis segetum granulovirus	0.014	Vibrio phage VAP7	0.114	Sphingobium phage Lacusarx	0.035	Synechococcus phage S-CAM8	0.076
												Micromonospora	0.014629	0.030727	0.021102	0.038341																										Elephantid betaherpesvirus 1	0.014	Erwinia phage vB_EamM_Kwan	0.114	Staphylococcus phage phiIBB-SEP1	0.035	Bacillus phage W.Ph.	0.076
												Achromobacter	0.013463	0.023414	0.022079	0.04721																										Acinetobacter phage vB_AbaM_phiAbaA1	0.014	Enterococcus phage EFP01	0.114	Caulobacter phage Sansa	0.035	Arthrobacter phage Gordon	0.073
												Macrococcus	0.026324	0.026035	0.02824	0.027169																										Peridroma alphabaculovirus	0.014	Bacillus phage Shbh1	0.114	Invertebrate iridovirus 25	0.031	Salmon gill poxvirus	0.073
												Acidothermus	0.015628	0.030308	0.023164	0.03455																										Vibrio phage 2 TSL-2019	0.014	Spodoptera litura nucleopolyhedrovirus II	0.114	Bacillus phage vB_BanS-Tsamsa	0.031	Flamingopox virus FGPVKD09	0.073
												Acidiphilium	0.018588	0.027956	0.024628	0.033353																										Elephant endotheliotropic herpesvirus 5	0.014	Acinetobacter phage vB_AbaM_PhT2	0.113	Armadillidium vulgare iridescent virus	0.031	Micromonas pusilla virus 12T	0.073
												Microcystis	0.017964	0.027457	0.023571	0.035528																										Salmonella phage vB_SnwM_CGG4-1	0.014	Staphylococcus phage 6ec	0.113	Fowlpox virus	0.031	Synechococcus phage S-CRM01	0.073
												Elusimicrobia	0.017492	0.023911	0.022054	0.041364																										Escherichia phage ST32	0.014	Ranid herpesvirus 2	0.113	Wiseana iridescent virus	0.031	Dickeya phage vB_DsoM_JA29	0.073
												Plesiocystis	0.015851	0.035856	0.018304	0.030923																										Spodoptera exigua multiple nucleopolyhedrovirus	0.014	Erwinia phage Hena1	0.113	Melbournevirus	0.031	Erwinia phage Wellington	0.073
												Streptosporangium	0.016453	0.027831	0.023725	0.033986																										Synechococcus phage S-CBWM1	0.014	Erwinia phage PhiEaH1	0.113	Panine betaherpesvirus 2	0.031	Leptopilina boulardi filamentous virus	0.073
												Persephonella	0.01589	0.026273	0.022143	0.037913																										Noumeavirus	0.009	Human betaherpesvirus 7	0.113	Ectocarpus siliculosus virus 1	0.031	Lactobacillus phage SAC12B	0.073
												Jonquetella	0.016248	0.023218	0.026807	0.035286																										Invertebrate iridescent virus 6	0.009	Streptomyces phage Blueeyedbeauty	0.112	Erwinia phage vB_EamM_Yoloswag	0.031	Oxyplax ochracea nucleopolyhedrovirus	0.073
												Basfia	0.024285	0.025928	0.027295	0.025181																										Anomala cuprea entomopoxvirus	0.009	Erwinia phage pEp_SNUABM_01	0.112	Vibrio phage vB_VchM_Kuja	0.031	Yaba monkey tumor virus	0.073
												Pantoea	0.020186	0.026357	0.024426	0.030703																										Kaumoebavirus	0.009	Penaeus monodon nudivirus	0.112	Synechococcus phage ACG-2014d	0.031	Erwinia phage PhiEaH1	0.073
												Thiomicrospira	0.019474	0.026022	0.023272	0.032787																										Apis mellifera filamentous virus	0.009	Cellulophaga phage phi4:1	0.112	Leptopilina boulardi filamentous virus	0.031	Caviid betaherpesvirus 2	0.073
												Wolinella	0.018383	0.025757	0.023439	0.032457																										Bacillus phage vB_BanS-Tsamsa	0.009	Escherichia phage Av-05	0.112	Cyanophage P-RSM6	0.031	Spodoptera litura nucleopolyhedrovirus	0.073
												Acaryochloris	0.016082	0.026436	0.021814	0.034316																										Deerpox virus W-848-83	0.009	Citrobacter phage Merlin	0.112	Synechococcus phage S-MbCM100	0.031	Synechococcus phage S-CAM4	0.073
												Brevundimonas	0.015484	0.018993	0.023815	0.042058																										Lymphocystis disease virus - isolate China	0.009	Ateline alphaherpesvirus 1	0.112	Yellowstone lake phycodnavirus 1	0.031	Klebsiella phage JD18	0.073
												Histophilus	0.025586	0.025672	0.025653	0.023926																										Choristoneura rosaceana entomopoxvirus 'L'	0.009	Yellowstone lake phycodnavirus 1	0.112	Bovine papular stomatitis virus	0.031	Euproctis pseudoconspersa nucleopolyhedrovirus	0.073
												Methylobacter	0.009421	0.019943	0.015414	0.055309																										Penguinpox virus	0.009	Bovine papular stomatitis virus	0.112	Orgyia leucostigma nucleopolyhedrovirus	0.031	Bacillus phage Eldridge	0.073
												Oenococcus	0.021517	0.02375	0.028305	0.024114																										Pectobacterium bacteriophage PM2	0.009	Staphylococcus phage phiSA_BS2	0.111	Acinetobacter phage vB_AbaM_Acibel004	0.031	Lactobacillus virus Lb338-1	0.07
												Microcoleus	0.012974	0.025947	0.0186	0.039226																										Panine betaherpesvirus 2	0.009	Acinetobacter phage YMC13/03/R2096	0.11	Streptomyces phage Wofford	0.031	Synechococcus phage S-T4	0.07
												Kineococcus	0.01637	0.027046	0.022031	0.02941																										Pseudomonas phage Lu11	0.009	Agrotis segetum granulovirus	0.11	Cronobacter phage vB_CsaM_GAP31	0.031	Skunkpox virus	0.07
												Gluconobacter	0.019356	0.022681	0.03002	0.022522																										Bacillus virus SPbeta	0.009	Gryllus bimaculatus nudivirus	0.11	Prochlorococcus phage P-SSM2	0.028	Cyprinid herpesvirus 1	0.07
												Novosphingobium	0.015676	0.022623	0.019642	0.039064																										Squirrelpox virus	0.009	Bufonid herpesvirus 1	0.11	Heterosigma akashiwo virus 01	0.028	NY_014 poxvirus	0.07
												Xylanimonas	0.018737	0.02307	0.023952	0.029743																										Micromonas pusilla virus 12T	0.009	Bacillus phage phiAGATE	0.109	Paramecium bursaria Chlorella virus NY2A	0.028	Drosophila innubila nudivirus	0.07
												Xanthobacter	0.015646	0.024197	0.021436	0.033258																										Synechococcus phage S-CRM01	0.009	Salmonella phage SPN3US	0.109	Pectobacterium bacteriophage PM2	0.028	Prochlorococcus phage P-SSM4	0.07
												Methylotenera	0.011948	0.019501	0.017204	0.046836																										Pseudomonas phage 201phi2-1	0.009	Caviid betaherpesvirus 2	0.109	Marseillevirus marseillevirus	0.028	Erwinia phage vB_EamM_Alexandra	0.07
												Herminiimonas	0.014616	0.021779	0.020069	0.037097																										Elephant endotheliotropic herpesvirus 4	0.009	Orgyia leucostigma nucleopolyhedrovirus	0.109	Paramecium bursaria Chlorella virus AR158	0.028	Rhizobium phage vB_RleS_L338C	0.07
												Alteromonas	0.01792	0.023157	0.020758	0.032104																										Cellulophaga phage phi14:2	0.009	Elephantid betaherpesvirus 1	0.109	Swinepox virus	0.028	Lambdina fiscellaria nucleopolyhedrovirus	0.07
												Proteus	0.020797	0.023848	0.023869	0.025005																										Pseudomonas phage EL	0.009	Scale drop disease virus	0.109	Pelagibacter phage HTVC008M	0.028	Bovine papular stomatitis virus	0.07
												Pasteurella	0.020945	0.024344	0.023233	0.024316																										Synechococcus phage S-ShM2	0.009	Vibrio phage ValKK3	0.109	Bathycoccus sp. RCC1105 virus BpV1	0.028	Saimiriine betaherpesvirus 4	0.07
												Reinekea	0.01665	0.0219	0.021609	0.031561																										Micromonas pusilla virus SP1	0.009	Erwinia phage Wellington	0.108	Synechococcus phage S-SSM4	0.028	Photobacterium phage PDCC-1	0.07
												Coxiella	0.016851	0.024517	0.020388	0.029426																										Synechococcus phage S-MbCM100	0.009	Bacillus phage BCU4	0.108	Elephant endotheliotropic herpesvirus 4	0.028	Staphylococcus phage SPbeta-like	0.067
												Blattabacterium	0.021701	0.023539	0.02114	0.024598																										Synechococcus phage S-SSM5	0.009	Ranid herpesvirus 3	0.108	Synechococcus phage ACG-2014c	0.028	Esparto virus	0.067
												Cronobacter	0.019627	0.022715	0.02109	0.025957																										Pseudoalteromonas phage SL20	0.009	Serratia phage 2050HW	0.108	Abalone herpesvirus Victoria/AUS/2009	0.028	Tipula oleracea nudivirus	0.067
												Sphingopyxis	0.016912	0.021789	0.018727	0.031059																										Prochlorococcus phage P-SSM3	0.009	Chrysodeixis chalcites nucleopolyhedrovirus	0.107	Micromonas pusilla virus SP1	0.028	Erwinia phage vB_EamM_Yoloswag	0.067
												Acetobacter	0.017043	0.018686	0.03516	0.010988																										Prochlorococcus phage MED4-213	0.009	Vibrio phage VP4B	0.107	Aotine betaherpesvirus 1	0.028	Campylobacter virus CPt10	0.067
												Hyphomonas	0.014458	0.021184	0.019226	0.030652																										Erwinia phage vB_EamM_Alexandra	0.009	Vibrio phage 11895-B1	0.107	Vibrio phage pTD1	0.028	Cellulophaga phage phi14:2	0.067
												Chlamydophila	0.01469	0.020284	0.020889	0.028177																										Escherichia phage Av-05	0.009	Bacillus phage TsarBomba	0.106	Sheeppox virus	0.028	Synechococcus phage ACG-2014d	0.067
												Paracoccus	0.014144	0.020507	0.019088	0.02953																										Vibrio phage VH7D	0.009	Enterobacter phage CC31	0.106	Pseudoalteromonas phage H101	0.028	Cyanophage P-TIM40	0.067
												Beutenbergia	0.014952	0.021691	0.020269	0.02467																										Pteropox virus	0.009	Hemileuca sp. nucleopolyhedrovirus	0.106	Erwinia phage PhiEaH1	0.028	Sheeppox virus	0.067
												Catenulispora	0.013777	0.023091	0.01851	0.025563																										Vibrio phage PWH3a-P1	0.009	Citrobacter phage Moon	0.105	Penaeus monodon nudivirus	0.028	Lymphocystis disease virus 1	0.067
												Sideroxydans	0.010599	0.020981	0.015911	0.03396																										Prochlorococcus phage P-HM1	0.009	Murid betaherpesvirus 8	0.105	Ectropis obliqua nucleopolyhedrovirus	0.028	Aeromonas virus 31	0.067
												Clavibacter	0.015462	0.021353	0.019011	0.025446																										Bacillus phage Shbh1	0.009	Saimiriine gammaherpesvirus 2	0.105	Serratia phage 2050HW	0.028	Spodoptera litura nucleopolyhedrovirus II	0.067
												Dichelobacter	0.012978	0.020037	0.017949	0.02927																										Myotis gammaherpesvirus 8	0.009	Serratia phage PS2	0.105	Equid alphaherpesvirus 3	0.028	Acinetobacter phage vB_AbaM_phiAbaA1	0.067
												Kribbella	0.012564	0.021397	0.018988	0.026082																										Penaeus monodon nudivirus	0.009	Cellulophaga phage phi17:2	0.104	Peridroma alphabaculovirus	0.028	Klebsiella phage vB_KpnM_KpV477	0.067
												Nitrococcus	0.010364	0.020704	0.01427	0.034901																										Lactobacillus phage Semele	0.009	Bacillus phage SIOphi	0.104	Vibrio phage 11895-B1	0.028	Murid betaherpesvirus 8	0.067
												Sanguibacter	0.017082	0.02063	0.020856	0.020767																										Ranid herpesvirus 2	0.009	Papio ursinus cytomegalovirus	0.104	Klebsiella phage JD18	0.028	Synechococcus phage ACG-2014j	0.067
												Carnobacterium	0.016117	0.018379	0.020391	0.024952																										Vibrio phage VAP7	0.009	Lactobacillus phage 3-521	0.104	Bacillus phage SP-10	0.028	Agrotis ipsilon multiple nucleopolyhedrovirus	0.067
												Edwardsiella	0.01651	0.020428	0.019189	0.022179																										Ectropis obliqua nucleopolyhedrovirus	0.009	Spodoptera litura nucleopolyhedrovirus	0.104	Ostreococcus tauri virus 2	0.028	Gordonia phage Daredevil	0.067
												Polynucleobacter	0.012354	0.018337	0.017296	0.030213																										Synechococcus phage S-RIM2 R1_1999	0.009	Invertebrate iridescent virus 3	0.104	Lactobacillus virus LP65	0.028	Synechococcus phage S-CBWM1	0.067
												Maricaulis	0.014624	0.020301	0.017778	0.025087																										Orgyia leucostigma nucleopolyhedrovirus	0.009	Vibrio phage 2 TSL-2019	0.104	Lactococcus virus KSY1	0.028	Synechococcus phage S-SM1	0.063
												Arthrospira	0.011058	0.020298	0.016503	0.028576																										Vibrio phage ValKK3	0.009	Apocheima cinerarium nucleopolyhedrovirus	0.104	Mythimna separata entomopoxvirus 'L'	0.024	Staphylococcus virus Twort	0.063
												Bartonella	0.014838	0.019524	0.018717	0.024279																										Hemileuca sp. nucleopolyhedrovirus	0.009	Spodoptera frugiperda multiple nucleopolyhedrovirus	0.104	Eptesipox virus	0.024	Pseudomonas phage 201phi2-1	0.063
												Asticcacaulis	0.014825	0.019212	0.017667	0.025574																										Invertebrate iridescent virus 3	0.009	Felis catus gammaherpesvirus 1	0.103	Yokapox virus	0.024	Raccoonpox virus	0.063
												Nocardia	0.013965	0.019649	0.01816	0.024319																										Synechococcus phage S-CAM4	0.009	Salmonella phage vB_SnwM_CGG4-1	0.103	Murine roseolovirus	0.024	Prochlorococcus phage P-SSM3	0.063
												Waddlia	0.011075	0.018885	0.017037	0.028267																										Bacillus phage Deep Blue	0.009	Prochlorococcus phage Syn1	0.103	Turkeypox virus	0.024	Cyanophage P-RSM1	0.063
												Ochrobactrum	0.011599	0.017746	0.018225	0.027111																										Cellulophaga phage phiST	0.009	Rhizobium phage vB_RleM_P10VF	0.103	Synechococcus phage S-T4	0.024	Vibrio phage pTD1	0.063
												Thermobispora	0.012385	0.020058	0.016831	0.025319																										Cryptophlebia leucotreta granulovirus	0.009	Acinetobacter phage vB_AbaM_phiAbaA1	0.102	Volepox virus	0.024	Rhodothermus phage RM378	0.063
												Granulibacter	0.013773	0.018592	0.019093	0.023272																										Serratia phage Moabite	0.009	Lumpy skin disease virus NI-2490	0.102	Caulobacter phage Cr30	0.024	Staphylococcus phage 6ec	0.063
												Providencia	0.01644	0.019724	0.018003	0.021089																										Ostreococcus lucimarinus virus 1	0.009	Cnaphalocrocis medinalis granulovirus	0.102	Ralstonia phage RSF1	0.024	Penaeus monodon nudivirus	0.063
												Kangiella	0.014175	0.018505	0.015748	0.024888																										Malacosoma neustria nucleopolyhedrovirus	0.009	Synechococcus phage S-RIM2 R1_1999	0.102	Dickeya phage vB_DsoM_AD1	0.024	Prochlorococcus phage Syn1	0.063
												Beggiatoa	0.00977	0.019269	0.012574	0.03087																										Pseudomonas virus F116	0.009	Escherichia phage 4MG	0.102	Trichoplusia ni ascovirus 2c	0.024	Clostridium phage phiCT453A	0.063
												Sulfurospirillum	0.014127	0.018705	0.016583	0.022546																										Pseudomonas phage PMBT3	0.009	Dishui lake phycodnavirus 1	0.102	Oxyplax ochracea nucleopolyhedrovirus	0.024	Yellowstone lake mimivirus	0.063
												Hydrogenivirga	0.009822	0.018824	0.014988	0.027206																										Lactococcus virus KSY1	0.009	Acinetobacter phage vB_AbaM_Acibel004	0.102	Parapoxvirus red deer/HL953	0.024	Catopsilia pomona nucleopolyhedrovirus	0.063
												Gallionella	0.010294	0.017408	0.014682	0.029283																										Mamestra configurata nucleopolyhedrovirus A	0.009	Cryptophlebia leucotreta granulovirus	0.102	Vibrio phage VH7D	0.024	Pseudomonas phage PMBT3	0.063
												Thermomonospora	0.012808	0.019519	0.01584	0.022607																										Escherichia phage slur01	0.005	Caulobacter virus phiCbK	0.101	Rhodothermus phage RM378	0.024	Spodoptera exigua multiple nucleopolyhedrovirus	0.063
												Oceanithermus	0.010324	0.019693	0.016048	0.023173																										Escherichia phage CAjan	0.005	Anguillid herpesvirus 1	0.101	Lambdina fiscellaria nucleopolyhedrovirus	0.024	Bacillus phage phIS3501	0.063
												Actinosynnema	0.01183	0.019144	0.015606	0.022474																										Glossina pallidipes salivary gland hypertrophy virus	0.005	Delftia phage PhiW-14	0.101	Spodoptera litura nucleopolyhedrovirus II	0.024	Gordonia phage Avazak	0.06
												Mariprofundus	0.01025	0.018795	0.014663	0.024542																										Cotia virus SPAn232	0.005	Elephant endotheliotropic herpesvirus 5	0.101	Yersinia phage vB_YenM_TG1	0.024	Yaba-like disease virus	0.06
												Congregibacter	0.01035	0.016074	0.013626	0.029309																										Armadillidium vulgare iridescent virus	0.005	Phthorimaea operculella granulovirus	0.101	Scale drop disease virus	0.024	Staphylococcus phage phiIPLA-C1C	0.06
												Aerococcus	0.017741	0.016784	0.018008	0.017478																										Amsacta moorei entomopoxvirus	0.005	Yellowstone lake mimivirus	0.101	Orf virus	0.024	Helicoverpa zea nudivirus 2	0.06
												Cellulomonas	0.011695	0.018617	0.01555	0.020903																										Yaba-like disease virus	0.005	Klebsiella phage PKO111	0.1	Erwinia phage vB_EamM_Phobos	0.024	Volepox virus	0.06
												Roseovarius	0.011355	0.016851	0.015218	0.02342																										Edwardsiella virus pEt-SU	0.005	Artogeia rapae granulovirus	0.1	Perigonia lusca single nucleopolyhedrovirus	0.024	Bacillus phage 0305phi8-36	0.06
												Laribacter	0.01015	0.015871	0.014878	0.025848																										Tipula oleracea nudivirus	0.005	Lonomia obliqua multiple nucleopolyhedrovirus	0.1	Tenacibaculum phage PTm1	0.021	Edwardsiella phage PEi20	0.06
												Zymomonas	0.011446	0.016045	0.016361	0.022604																										Synechococcus phage S-T4	0.005	Lymantria dispar multiple nucleopolyhedrovirus	0.1	Amsacta moorei entomopoxvirus	0.021	Kallithea virus	0.06
												Amycolatopsis	0.011167	0.018502	0.014427	0.02166																										Lymphocystis disease virus Sa	0.005	Bacillus phage SP-10	0.1	Skunkpox virus	0.021	Micromonas pusilla virus SP1	0.06
												Methylovorus	0.007936	0.012073	0.010936	0.037107																										Erwinia phage vB_EamM_Yoloswag	0.005	Cellulophaga phage phiST	0.1	Dickeya phage vB_DsoM_JA11	0.021	Prochlorococcus phage P-HM2	0.06
												Sphingobium	0.010962	0.01631	0.013503	0.025234																										Acinetobacter phage Acj9	0.005	Clanis bilineata nucleopolyhedrovirus	0.099	Lymphocystis disease virus Sa	0.021	Trichoplusia ni ascovirus 2c	0.06
												Crocosphaera	0.011389	0.016767	0.014665	0.021993																										Lactococcus phage WRP3	0.005	Lactobacillus virus LP65	0.099	Bacillus phage 0305phi8-36	0.021	Staphylococcus phage phiSA_BS1	0.06
												Hydrogenobaculum	0.011835	0.016945	0.014446	0.02149																										Synechococcus phage S-SSM4	0.005	Ostreococcus lucimarinus virus 1	0.099	NY_014 poxvirus	0.021	Vibrio phage VH7D	0.06
												Aggregatibacter	0.015458	0.016869	0.016182	0.016856																										Cyprinid herpesvirus 1	0.005	Mocis latipes granulovirus	0.099	Acinetobacter phage vB_AbaM_PhT2	0.021	Yellowstone lake phycodnavirus 1	0.06
												Phenylobacterium	0.010036	0.015936	0.013797	0.024566																										Synechococcus phage S-CAM22	0.005	Peridroma alphabaculovirus	0.098	Prochlorococcus phage P-SSM4	0.021	Myotis gammaherpesvirus 8	0.06
												Azorhizobium	0.010599	0.015449	0.014137	0.023777																										Acinetobacter phage vB_AbaM_PhT2	0.005	Serratia phage Moabite	0.098	Invertebrate iridovirus 22	0.021	Enterobacter phage CC31	0.06
												Herbaspirillum	0.008919	0.014132	0.013215	0.027571																										Abalone herpesvirus Victoria/AUS/2009	0.005	Synechococcus phage S-RIM8	0.098	Synechococcus phage S-ShM2	0.021	Ranid herpesvirus 2	0.06
												Erwinia	0.012524	0.016143	0.015487	0.019374																										Synechococcus phage ACG-2014d	0.005	Pseudocowpox virus	0.098	Prochlorococcus phage P-SSM3	0.021	Gryllus bimaculatus nudivirus	0.06
												Shigella	0.018745	0.017024	0.014598	0.014889																										Tupaiid betaherpesvirus 1	0.005	Euproctis pseudoconspersa nucleopolyhedrovirus	0.098	Erwinia phage vB_EamM_Alexandra	0.021	Leucania separata nucleopolyhedrovirus	0.06
												Gemella	0.014812	0.014977	0.016616	0.017042																										Vibrio phage qdvp001	0.005	Catopsilia pomona nucleopolyhedrovirus	0.098	Cyanophage P-TIM40	0.021	Bacillus phage vB_BmeM-Goe8	0.057
												Catonella	0.014856	0.015115	0.016731	0.015806																										Canid alphaherpesvirus 1	0.005	Goatpox virus Pellor	0.098	Bacillus phage W.Ph.	0.021	Caulobacter phage Cr30	0.057
												Lyngbya	0.008796	0.01637	0.012547	0.023458																										Erwinia phage vB_EamM_RisingSun	0.005	Pseudomonas phage Lana	0.097	Sea otter poxvirus	0.021	Lactococcus phage WRP3	0.057
												Labrenzia	0.00949	0.015073	0.012645	0.02153																										Ralstonia phage RSL2	0.005	Saimiriine betaherpesvirus 4	0.097	Prochlorococcus phage P-HM1	0.021	Synechococcus phage S-CAM22	0.057
												Brachybacterium	0.013192	0.015209	0.015084	0.015208																										Halocynthia phage JM-2012	0.005	Erwinia phage vB_EamM_Phobos	0.097	Bacillus phage SIOphi	0.021	Vibrio phage qdvp001	0.057
												Nakamurella	0.010062	0.015113	0.013286	0.019164																										Oxyplax ochracea nucleopolyhedrovirus	0.005	Agrotis segetum nucleopolyhedrovirus A	0.097	Anguillid herpesvirus 1	0.021	Elephant endotheliotropic herpesvirus 5	0.057
												Stackebrandtia	0.009408	0.015234	0.013365	0.018853																										Cercopithecine betaherpesvirus 5	0.005	Synechococcus phage S-RIM8 A.HR1	0.096	Bufonid herpesvirus 1	0.021	Lactobacillus phage ATCC 8014-B2	0.057
												Oceanicola	0.009067	0.014524	0.012795	0.020645																										Vibrio phage pTD1	0.005	Streptomyces phage Comrade	0.096	Dishui lake phycodnavirus 1	0.021	Proteus phage Privateer	0.057
												Oscillatoria	0.007159	0.015351	0.01132	0.022019																										Pseudoalteromonas phage H101	0.005	Caulobacter virus Magneto	0.096	Prochlorococcus phage Syn1	0.021	Synechococcus phage S-CAM9	0.054
												Wolbachia	0.010975	0.014478	0.013123	0.018132																										Yaba monkey tumor virus	0.005	Equid alphaherpesvirus 3	0.096	Spodoptera litura nucleopolyhedrovirus	0.021	Ostreid herpesvirus 1	0.054
												Hydrogenobacter	0.008098	0.01489	0.012324	0.020206																										Ateline alphaherpesvirus 1	0.005	Klebsiella phage vB_KpnM_KpV477	0.096	Felis catus gammaherpesvirus 1	0.021	Invertebrate iridescent virus 30	0.054
												Chlamydia	0.008757	0.013317	0.013644	0.019568																										Caviid betaherpesvirus 2	0.005	Stenotrophomonas phage YB07	0.095	Euproctis pseudoconspersa nucleopolyhedrovirus	0.021	Pseudomonas phage EL	0.054
												Lutiella	0.006841	0.012309	0.010316	0.02659																										Bovine papular stomatitis virus	0.005	Bacillus phage Deep Blue	0.095	Catopsilia pomona nucleopolyhedrovirus	0.021	Cyanophage P-RSM6	0.054
												Thermocrinis	0.008443	0.014322	0.011888	0.02006																										Yersinia phage vB_YenM_TG1	0.005	Agrotis ipsilon multiple nucleopolyhedrovirus	0.095	Bacillus phage Eldridge	0.021	Lactococcus phage phiL47	0.054
												Brevibacterium	0.012271	0.014238	0.013509	0.015373																										Scale drop disease virus	0.005	Escherichia phage vb_EcoM-VR5	0.095	Clanis bilineata nucleopolyhedrovirus	0.021	Pseudoalteromonas phage SL20	0.054
												Ferrimonas	0.011874	0.01462	0.012175	0.016869																										Lymantria dispar multiple nucleopolyhedrovirus	0.005	Orf virus	0.094	Malacosoma neustria nucleopolyhedrovirus	0.021	Lactococcus phage 949	0.054
												Nocardiopsis	0.009613	0.014798	0.013298	0.016263																										Spodoptera frugiperda multiple nucleopolyhedrovirus	0.005	Malacosoma neustria nucleopolyhedrovirus	0.094	Macacine betaherpesvirus 3	0.021	Yersinia phage phiR1-RT	0.054
												Parachlamydia	0.006278	0.012701	0.012461	0.021796																										Equid alphaherpesvirus 3	0.005	Macacine betaherpesvirus 3	0.094	Proteus phage Privateer	0.021	Human betaherpesvirus 7	0.054
												Jannaschia	0.008993	0.013526	0.012722	0.017521																										Clostridium phage phiCT453A	0.005	Trichoplusia ni single nucleopolyhedrovirus	0.094	Cotia virus SPAn232	0.017	Agrotis segetum granulovirus	0.054
												Thiomonas	0.005832	0.010732	0.010114	0.026675																										Klebsiella phage vB_KpnM_KpV477	0.005	Ostreococcus lucimarinus virus 7	0.094	Esparto virus	0.017	Spodoptera frugiperda multiple nucleopolyhedrovirus	0.054
												Methylocella	0.008718	0.013987	0.011573	0.018374																										Pseudomonas phage Lana	0.005	Synechococcus phage S-CAM4	0.094	Pseudomonas phage Lu11	0.017	Chrysodeixis chalcites nucleopolyhedrovirus	0.054
												Geodermatophilus	0.008216	0.014025	0.011994	0.016391																										Saimiriine gammaherpesvirus 2	0.005	Klebsiella phage JD18	0.094	Murmansk poxvirus	0.017	Hemileuca sp. nucleopolyhedrovirus	0.054
												Mesoplasma	0.009792	0.012244	0.015005	0.013682																										Pseudocowpox virus	0.005	Cronobacter phage vB_CsaM_GAP31	0.094	Campylobacter virus CP220	0.017	Saimiriine gammaherpesvirus 2	0.054
												Jonesia	0.01087	0.013142	0.012831	0.014086																										Felis catus gammaherpesvirus 1	0.005	Sucra jujuba nucleopolyhedrovirus	0.094	Anopheles minimus irodovirus	0.017	Acinetobacter phage vB_AbaM_Acibel004	0.054
												Nautilia	0.009119	0.012398	0.012103	0.016715																										Yellowstone lake mimivirus	0.005	Perigonia lusca single nucleopolyhedrovirus	0.094	Molluscum contagiosum virus subtype 1	0.017	Bacillus phage SP-10	0.054
												Leifsonia	0.009835	0.012852	0.01194	0.015819																										Serratia phage PS2	0.005	Rabbit fibroma virus	0.094	Ralstonia phage RSL2	0.017	Vibrio phage USC-1	0.054
												Parascardovia	0.013681	0.011747	0.013728	0.011924																										Bacillus phage SP-10	0.005	Delftia phage RG-2014	0.093	Thermus phage TMA	0.017	Human alphaherpesvirus 2	0.054
												Rhodomicrobium	0.007452	0.012517	0.010425	0.018592																										Lumpy skin disease virus NI-2490	0.005	Leucania separata nucleopolyhedrovirus	0.093	Synechococcus phage metaG-MbCM1	0.017	Staphylococcus phage vB_SscM-1	0.051
												Mannheimia	0.012773	0.012392	0.012941	0.011898																										Orf virus	0.005	Lactobacillus phage Semele	0.092	Synechococcus phage S-WAM1	0.017	Invertebrate iridescent virus 22	0.051
												Scardovia	0.013175	0.011344	0.013667	0.011036																										Lactobacillus virus LP65	0.005	Bacillus phage CP-51	0.091	Pteropox virus	0.017	Prochlorococcus phage P-HM1	0.051
												Halothiobacillus	0.007447	0.011517	0.009296	0.0183																										Goatpox virus Pellor	0.005	Synechococcus phage ACG-2014j	0.091	Rhizobium phage vB_RleS_L338C	0.017	Vibrio phage VAP7	0.051
												Halomonas	0.007238	0.011348	0.009705	0.017973																										Cnaphalocrocis medinalis granulovirus	0.005	Lactobacillus phage ATCC 8014-B2	0.091	Bacillus phage Shbh1	0.017	Orgyia leucostigma nucleopolyhedrovirus	0.051
												Starkeya	0.006788	0.011935	0.010051	0.016896																										Erwinia phage vB_EamM_Phobos	0.005	Lactococcus virus KSY1	0.091	Ateline alphaherpesvirus 1	0.017	Serratia phage 2050HW	0.051
												Dinoroseobacter	0.007749	0.011415	0.010721	0.015186																										Macacine betaherpesvirus 3	0.005	Faecalibacterium phage FP_Brigit	0.091	Human betaherpesvirus 7	0.017	Scale drop disease virus	0.051
												Rothia	0.013699	0.010642	0.011372	0.011584																										Cronobacter phage vB_CsaM_GAP31	0.005	Aeromonas virus 31	0.091	Gryllus bimaculatus nudivirus	0.017	Elephantid betaherpesvirus 1	0.051
												Eremococcus	0.010931	0.011066	0.012021	0.01169																										Leucania separata nucleopolyhedrovirus	0.005	Vibrio phage USC-1	0.09	Vibrio phage ValKK3	0.017	Invertebrate iridescent virus 3	0.051
												Xenorhabdus	0.008303	0.010985	0.010888	0.013413																										Mythimna unipuncta granulovirus B	0.005	Enterococcus phage EfV12-phi1	0.09	Serratia phage PS2	0.017	Apocheima cinerarium nucleopolyhedrovirus	0.051
												Nodularia	0.005797	0.011436	0.008803	0.015997																										Photobacterium phage PDCC-1	0.005	Caulobacter virus Karma	0.09	Lumpy skin disease virus NI-2490	0.017	Bacillus phage Deep Blue	0.051
												Oceanicaulis	0.007701	0.011114	0.009384	0.013445																										Ostreococcus lucimarinus virus 7	0.005	Bacillus phage Eldridge	0.09	Cellulophaga phage phiST	0.017	Lonomia obliqua multiple nucleopolyhedrovirus	0.051
												Sulfuricurvum	0.007094	0.010116	0.009367	0.015197																										Pseudomonas virus H66	0.005	Vibrio phage pVp-1	0.089	Sucra jujuba nucleopolyhedrovirus	0.017	Malacosoma neustria nucleopolyhedrovirus	0.051
												Saccharomonospora	0.006998	0.010561	0.009553	0.013636																										Yellowstone lake phycodnavirus 3	0.005	Clostridium phage phiCT453A	0.089	Escherichia phage vb_EcoM-VR5	0.017	Agrotis segetum nucleopolyhedrovirus A	0.051
												Aurantimonas	0.006649	0.010105	0.009523	0.014213																												Bacillus phage BSP38	0.089	Photobacterium phage PDCC-1	0.017	Sucra jujuba nucleopolyhedrovirus	0.051
												Ureaplasma	0.008814	0.009537	0.011591	0.010645																												Mamestra configurata nucleopolyhedrovirus A	0.089	Salmon gill poxvirus	0.014	Trichoplusia ni single nucleopolyhedrovirus	0.051
												Oligotropha	0.006339	0.010698	0.00916	0.013602																												Escherichia phage RCS47	0.088	Tipula oleracea nudivirus	0.014	Bacillus phage BSP38	0.051
												Janibacter	0.00743	0.010565	0.009471	0.012049																												Mythimna unipuncta granulovirus B	0.088	Invertebrate iridescent virus 30	0.014	Mamestra configurata nucleopolyhedrovirus A	0.051
												Parvularcula	0.007993	0.010216	0.008597	0.012764																												Photobacterium phage PDCC-1	0.088	Campylobacter virus CPt10	0.014	Campylobacter virus CP220	0.048
												Hirschia	0.00722	0.010206	0.0091	0.012142																												Citrobacter phage CF1 ERZ-2017	0.088	Drosophila innubila nudivirus	0.014	Cronobacter phage CR5	0.048
												Beijerinckia	0.005863	0.010204	0.008403	0.013405																												Bacillus phage CampHawk	0.087	Kallithea virus	0.014	Escherichia phage 4MG	0.048
												Maritimibacter	0.006312	0.009775	0.008714	0.013278																												Proteus phage Privateer	0.087	Raccoonpox virus	0.014	Bufonid herpesvirus 1	0.048
												Weissella	0.015611	0.008999	0.009874	0.006971																												Faecalibacterium phage FP_Lugh	0.087	Prochlorococcus phage P-HM2	0.014	Vibrio phage 2 TSL-2019	0.048
												Hyphomicrobium	0.006832	0.009984	0.008603	0.012299																												Stenotrophomonas phage Pokken	0.087	Vibrio phage PWH3a-P1	0.014	Cellulophaga phage phiST	0.048
												Buchnera	0.007552	0.009295	0.009133	0.00997																												Clostridium phage phiCTP1	0.086	Lymphocystis disease virus 1	0.014	Goatpox virus Pellor	0.048
												Neptuniibacter	0.005121	0.007973	0.006905	0.015896																												Spodoptera exigua multiple nucleopolyhedrovirus	0.086	Yersinia phage phiR1-RT	0.014	Macacine betaherpesvirus 3	0.048
												Roseomonas	0.005068	0.008879	0.007537	0.013262																												Pseudomonas phage PMBT3	0.085	Myotis gammaherpesvirus 8	0.014	Rabbit fibroma virus	0.048
												Micrococcus	0.008473	0.009021	0.008676	0.00921																												Aeromonas virus 44RR2	0.085	Ranid herpesvirus 2	0.014	Lactobacillus phage 521B	0.044
												Sodalis	0.006334	0.008951	0.008347	0.010893																												Gordonia phage Daredevil	0.084	Ranid herpesvirus 3	0.014	Canid alphaherpesvirus 1	0.044
												Moritella	0.007286	0.009329	0.007773	0.010239																												Lactobacillus phage Ldl1	0.083	Papio ursinus cytomegalovirus	0.014	Staphylococcus phage phiIBB-SEP1	0.044
												Ehrlichia	0.006714	0.008575	0.008296	0.010696																												Equid gammaherpesvirus 2	0.083	Pseudocowpox virus	0.014	Enterococcus phage EFP01	0.044
												Methylophaga	0.004461	0.007443	0.006406	0.015872																												Microbacterium phage Hendrix	0.082	Apocheima cinerarium nucleopolyhedrovirus	0.014	Vibrio phage PWH3a-P1	0.044
												Kytococcus	0.006644	0.009045	0.008042	0.009332																												Lactobacillus phage Lpa804	0.082	Yellowstone lake mimivirus	0.014	Sea otter poxvirus	0.044
												Intrasporangium	0.005963	0.009293	0.007391	0.009797																												Enterococcus phage EFDG1	0.081	Salmonella phage vB_SnwM_CGG4-1	0.014	Vibrio phage 11895-B1	0.044
												Pseudovibrio	0.005553	0.008383	0.007238	0.011188																												Gordonia phage Bantam	0.081	Artogeia rapae granulovirus	0.014	Felis catus gammaherpesvirus 1	0.044
												Kocuria	0.00846	0.008232	0.008057	0.008165																												Caulobacter virus Swift	0.081	Goatpox virus Pellor	0.014	Artogeia rapae granulovirus	0.044
												Bermanella	0.005064	0.007263	0.006239	0.012108																												Streptomyces phage Wofford	0.081	Serratia phage Moabite	0.014	Clanis bilineata nucleopolyhedrovirus	0.044
												Acidimicrobium	0.004304	0.008134	0.00683	0.010528																												Synechococcus phage S-CBWM1	0.081	Mythimna unipuncta granulovirus B	0.014	Citrobacter phage CF1 ERZ-2017	0.044
												Cardiobacterium	0.004985	0.007196	0.006898	0.011087																												Pseudomonas phage phi3	0.08	Microbacterium phage Hendrix	0.014	Choristoneura rosaceana entomopoxvirus 'L'	0.041
												Limnobacter	0.003959	0.006914	0.006214	0.012953																												Pseudomonas phage nickie	0.08	Yellowstone lake phycodnavirus 3	0.014	Prochlorococcus phage MED4-213	0.041
												Ketogulonicigenium	0.004981	0.007741	0.006796	0.010167																												Aeromonas phage 4_4572	0.08	Cherax quadricarinatus iridovirus	0.01	Vibrio phage pVp-1	0.041
												Cylindrospermopsis	0.003505	0.00723	0.006277	0.01186																												Yellowstone lake phycodnavirus 3	0.08	Human betaherpesvirus 5	0.01	Rhizobium phage vB_RleM_P10VF	0.041
												Gordonia	0.004793	0.007192	0.006869	0.009188																												Aeromonas virus 25	0.079	Brevibacillus phage Sundance	0.01	Lumpy skin disease virus NI-2490	0.041
												Tsukamurella	0.004916	0.007447	0.007072	0.008428																												Streptomyces phage DrGrey	0.079	Vibrio phage ICP1	0.01	Cryptophlebia leucotreta granulovirus	0.041
												Octadecabacter	0.004575	0.007194	0.006195	0.00968																												Caulobacter phage Sansa	0.078	Cyanophage P-RSM1	0.01	Mocis latipes granulovirus	0.041
												Methylosinus	0.003863	0.007361	0.005494	0.010568																												Mycobacterium phage Snenia	0.078	Yaba monkey tumor virus	0.01	Clostridium phage phiCTP1	0.041
												Renibacterium	0.005924	0.007305	0.006467	0.007665																												Pseudomonas phage PaMx74	0.078	Elephantid betaherpesvirus 1	0.01	Synechococcus phage metaG-MbCM1	0.038
												Moraxella	0.005872	0.006856	0.007113	0.00724																												Rhodococcus phage Trina	0.078	Delftia phage PhiW-14	0.01	Pseudoalteromonas phage H101	0.038
												Sulfitobacter	0.004867	0.007096	0.006293	0.008386																												Bacillus phage CAM003	0.077	Murid betaherpesvirus 8	0.01	Vibrio phage ValKK3	0.038
												Caminibacter	0.004169	0.006348	0.005538	0.008957																												Streptococcus phage 20617	0.076	Pseudomonas phage Lana	0.01	Salmonella phage vB_SnwM_CGG4-1	0.038
												Enhydrobacter	0.005304	0.006184	0.006078	0.007248																												Klebsiella phage KpCHEMY26	0.075	Invertebrate iridescent virus 3	0.01	Serratia phage Moabite	0.038
												Hoeflea	0.003117	0.005697	0.005116	0.008835																												Human alphaherpesvirus 2	0.075	Elephant endotheliotropic herpesvirus 5	0.01	Ostreococcus lucimarinus virus 1	0.038
												Endoriftia	0.002606	0.005359	0.003718	0.010512																												Raoultella phage Ro1	0.074	Saimiriine betaherpesvirus 4	0.01	Erwinia phage vB_EamM_Phobos	0.038
												Roseibium	0.003235	0.005758	0.004386	0.007678																												Mycobacterium phage Lolly9	0.073	Ostreococcus lucimarinus virus 1	0.01	Cronobacter phage vB_CsaM_GAP31	0.038
												Loktanella	0.003505	0.005052	0.004493	0.006673																												Flavobacterium phage vB_FspS_laban6-1	0.073	Mocis latipes granulovirus	0.01	Anopheles minimus irodovirus	0.035
												Simonsiella	0.003855	0.004734	0.004649	0.005708																												Faecalibacterium phage FP_Taranis	0.071	Agrotis segetum nucleopolyhedrovirus A	0.01	Lactobacillus phage Semele	0.035
												Kingella	0.003719	0.004644	0.004516	0.005865																												Lactobacillus phage ViSo-2018a	0.071	Ostreococcus lucimarinus virus 7	0.01	Serratia phage PS2	0.035
												Anaplasma	0.003374	0.004951	0.004267	0.005926																												Aeromonas phage Aes508	0.071	Bacillus phage BSP38	0.01	Klebsiella phage KpCHEMY26	0.035
												Cyanobium	0.00265	0.004682	0.003946	0.006368																												Escherichia phage 500465-1	0.07	Mamestra configurata nucleopolyhedrovirus A	0.01	Perigonia lusca single nucleopolyhedrovirus	0.035
												Afipia	0.00217	0.005062	0.003725	0.006314																												Gordonia phage BrutonGaster	0.069	Spodoptera exigua multiple nucleopolyhedrovirus	0.01	Lactobacillus phage Lpa804	0.035
												Pelagibaca	0.002318	0.00439	0.003846	0.006721																												Bacillus phage BCP78	0.069	Vibrio phage VAP7	0.007	Vibrio phage ICP1	0.032
												Eikenella	0.003344	0.004365	0.004349	0.005384																												Escherichia virus P1	0.067	Lymantria dispar multiple nucleopolyhedrovirus	0.007	Lactobacillus virus LP65	0.032
												Raphidiopsis	0.002283	0.004528	0.003804	0.006301																												Enterococcus phage EFC-1	0.063	Chrysodeixis chalcites nucleopolyhedrovirus	0.007	Escherichia phage vb_EcoM-VR5	0.032
												Orientia	0.004016	0.004302	0.004077	0.004623																												Ostreococcus tauri virus 2	0.063	Hemileuca sp. nucleopolyhedrovirus	0.007	Ostreococcus lucimarinus virus 7	0.032
												Tropheryma	0.003296	0.004505	0.003929	0.00474																												Bacillus phage Bp8p-C	0.062	Saimiriine gammaherpesvirus 2	0.007	Synechococcus phage S-MbCM100	0.029
												Citromicrobium	0.002401	0.003824	0.003499	0.006562																												Aeromonas phage phiAS4	0.062	Vibrio phage VP4B	0.007	Pteropox virus	0.029
												Sagittula	0.00268	0.004114	0.003852	0.005285																												Bacillus virus SPO1	0.061	Vibrio phage 2 TSL-2019	0.007	Lactobacillus phage 3-521	0.029
												Ahrensia	0.002724	0.0043	0.003675	0.005238																												Bacillus phage phIS3501	0.06	Cryptophlebia leucotreta granulovirus	0.007	Staphylococcus phage vB_SepS_SEP9	0.025
												Aeromicrobium	0.002532	0.003795	0.003378	0.005849																												Pseudomonas virus F116	0.058	Phthorimaea operculella granulovirus	0.007	Yersinia phage vB_YenM_TG1	0.025
												Citreicella	0.002226	0.003922	0.003453	0.005607																												Pseudomonas phage ZC03	0.058	Leucania separata nucleopolyhedrovirus	0.007	Vibrio phage VP4B	0.025
												Fulvimarina	0.002536	0.003922	0.003472	0.005142																												Tetrasphaera phage TJE1	0.056	Rabbit fibroma virus	0.007	Cnaphalocrocis medinalis granulovirus	0.025
												Neorickettsia	0.002541	0.00388	0.003608	0.004775																												Bordetella virus BPP1	0.055	Vibrio phage USC-1	0.007	Phthorimaea operculella granulovirus	0.025
												Dermacoccus	0.002964	0.004056	0.00332	0.004148																												Ralstonia phage RS-PI-1	0.054	Flamingopox virus FGPVKD09	0.003	Lactococcus virus KSY1	0.025
												Segniliparus	0.002532	0.003667	0.003681	0.004299																												Pseudomonas virus H66	0.053	Agrotis segetum granulovirus	0.003	Rhodococcus phage ReqiPoco6	0.022
												Phaeobacter	0.001785	0.002483	0.002268	0.003573																												Escherichia phage ST32	0.051	Lonomia obliqua multiple nucleopolyhedrovirus	0.003	Lactobacillus phage Ldl1	0.022
												Oceanibulbus	0.001345	0.002289	0.002375	0.003815																												Rhodococcus virus RGL3	0.047	Agrotis ipsilon multiple nucleopolyhedrovirus	0.003	Ectropis obliqua nucleopolyhedrovirus	0.022
												Rickettsiella	0.001445	0.002625	0.002083	0.003541																												Salmonella phage 118970_sal3	0.04	Cnaphalocrocis medinalis granulovirus	0.003	Lactobacillus phage ViSo-2018a	0.016
												Thalassobium	0.001973	0.002598	0.002195	0.003052																												Butyrivibrio virus Arawn	0.031			Escherichia phage ST32	0.01
												Wigglesworthia	0.001358	0.001733	0.001544	0.001896
												Thiotricha	8.3e-05	0.000186	0.000134	0.000258
												Collimonas	0.0001	0.000261	9.8e-05	9e-05
												Tetragenococcus	0.000214	0.000123	0.000123	0.000106
												Leptospirillum	5.2e-05	0.000104	0.000136	0.000173
												Ornithobacterium	1.7e-05	0.000111	0.000109	0.000136
												Glaciecola	6.5e-05	7.3e-05	6.7e-05	9e-05
												Fluoribacter	3.9e-05	6.7e-05	2.7e-05	6.9e-05
												Spiroplasma	5.7e-05	3.5e-05	4.2e-05	4e-05
												Listonella	2.2e-05	1.9e-05	3.6e-05	5.6e-05
												Bibersteinia	4e-06	1e-05	6e-06	0
												Cylindrospermum	4e-06	0	2e-06	1.1e-05
												Planococcus	0	8e-06	2e-06	3e-06
												Leptolyngbya	1.3e-05	0	4e-06	0
												Marinococcus	0	8e-06	0	0
												Sporosarcina	9e-06	0	0	0

## Sheet: Dominant bacterial species
Organisms								Group category (Mean normalized)					Sample category (Mean normalized)																		Dominant microbes (%)
Domain	phylum	class	order	family	genus	species		Group-1	Group-2	Group-3	Group-4		I12	I14	I17	I5	I9	M11	M3	M6	O10	O13	O15	O16	O4	O60	O7	R1			species	Group-I	Group-II	Group-III	Group-IV
Bacteria	Firmicutes	Clostridia	Clostridiales	Lachnospiraceae	Roseburia	Roseburia hominis		19217	16577	11654	5278		2829	1650	925	4178	1415	2248	8891	4436	4078	2258	1242	1461	2791	241	3757	10326			Methanosarcina vacuolata	0.943151	2.71997	15.4629	23.5596
Bacteria	Bacteroidetes	Bacteroidia	Bacteroidales	Muribaculaceae	#N/A	Muribaculaceae bacterium DSM 108610		8009	34765	18683	3272		4186	869	807	4097	13333	3793	3660	3906	8028	2250	834	762	4139	426	9290	4349			Methanosarcina sp. Kolksee	0.906114	2.62591	14.7293	22.6377
Bacteria	Firmicutes	Clostridia	Clostridiales	Ruminococcaceae	Flavonifractor	Flavonifractor plautii		15398	45304	33237	11985		6975	2916	2292	7221	7847	6029	9081	7381	13224	6191	3953	2824	10828	818	12027	6317			Methanoculleus marisnigri	0.13727	1.73003	2.69033	6.75765
Bacteria	Firmicutes	Clostridia	Clostridiales	#N/A	Flintibacter	Flintibacter sp. KGMB00164		26927	54482	24027	7245		6940	2723	1333	12885	0	10519	11093	12029	5985	0	1705	1484	15559	583	14009	15834			Methanothrix soehngenii	3.18053	8.01199	12.2525	6.25305
Bacteria	Firmicutes	Clostridia	Clostridiales	Oscillospiraceae	Dysosmobacter	Dysosmobacter welbionis		46900	149675	115925	22024		25032	5850	3900	25368	30746	31819	22131	24657	46848	11736	6232	6042	29769	490	39135	24769			Methanobacterium formicicum	0.394328	1.11272	2.6696	4.89647
Bacteria	Bacteroidetes	Bacteroidia	Bacteroidales	#N/A	Phocaeicola	Phocaeicola dorei		85789	108325	42366	5292		15013	2546	643	30779	6371	5410	41610	28245	16050	5473	1601	502	28393	420	14537	44179			Natrialbaceae archaeon XQ-INN 246	4.64103	6.45478	3.73864	3.70609
Bacteria	Bacteroidetes	Bacteroidia	Bacteroidales	Rikenellaceae	Alistipes	Alistipes shahii		13374	35846	21905	4212		5005	0	530	7045	7046	6046	6294	7435	7286	2974	2098	1584	7862	594	6458	7080			Candidatus Cloacimonas acidaminovorans	0.435639	0.502559	1.35636	3.35665
Bacteria	Bacteroidetes	Bacteroidia	Bacteroidales	Bacteroidaceae	Bacteroides	Bacteroides thetaiotaomicron		18839	34818	20997	4306		5117	1310	860	7996	6892	6182	9278	7004	7563	1893	1265	871	8114	242	4812	9561			Methanoculleus bourgensis	0.0580161	0.789623	1.16913	2.80843
Bacteria	Firmicutes	Clostridia	Clostridiales	Clostridiaceae	Clostridium	Clostridium butyricum		4622	17066	5100	2179		1082	529	520	3461	1348	1057	2487	2881	1448	1094	522	608	7894	419	1482	2135			Methanoculleus sp. MAB1	0.0609946	0.836511	1.17111	2.80725
Bacteria	Bacteroidetes	Bacteroidia	Bacteroidales	Tannerellaceae	Parabacteroides	Parabacteroides distasonis		20487	56770	39320	7964		11001	2497	1861	11887	14725	12234	10307	10851	12466	2964	1715	1891	10699	655	8608	10180			Methanocorpusculum labreanum	0.155271	0.941532	0.906267	1.95271
Bacteria	Fibrobacteres	Fibrobacteria	Fibrobacterales	Fibrobacteraceae	Fibrobacter	Fibrobacter succinogenes		59560	68357	102672	2180		74757	551	233	23453	0	13806	20626	28141	5956	8153	852	544	16148	0	615	38934			Sphaerochaeta globosa	0.340715	1.65807	1.89943	1.56658
Bacteria	Spirochaetes	Spirochaetia	Spirochaetales	Spirochaetaceae	Sphaerochaeta	Sphaerochaeta globosa		2631	29492	39302	25110		5286	7395	5280	6280	5465	6717	2631	4620	13140	6016	6860	5575	4466	8143	8661	0			Methanobacterium congolense	0.0967367	0.189465	0.802311	1.44954
Bacteria	Firmicutes	Clostridia	Clostridiales	Lachnospiraceae	#N/A	Lachnospiraceae bacterium KM106-2		4522	38762	14670	4917		3465	1480	846	6729	7112	2942	2713	5844	5455	2808	1523	1068	14024	0	5053	1809			Thauera humireducens	0.0959597	0.118458	0.122176	1.44399
Bacteria	Bacteroidetes	Bacteroidia	Bacteroidales	#N/A	Phocaeicola	Phocaeicola vulgatus		6894	17253	15833	3209		2896	734	863	2765	7188	7751	3266	2465	4250	936	788	824	2614	0	2221	3628			Dysosmobacter welbionis	6.07356	8.41487	5.60255	1.37405
Bacteria	Actinobacteria	Actinobacteria	Bifidobacteriales	Bifidobacteriaceae	Bifidobacterium	Bifidobacterium thermophilum		941	15812	2544	333		1308	195	138	0	1363	376	342	497	460	269	0	0	0	131	13952	599			Methanoregula formicica	0.0607356	0.956993	1.31663	1.34386
Bacteria	Firmicutes	Negativicutes	Veillonellales	Veillonellaceae	Megasphaera	Megasphaera elsdenii		11862	40525	11081	726		2597	0	215	8129	10113	2145	7398	5952	6094	0	0	511	7641	245	8690	4464			Faecalibacterium prausnitzii	4.85794	4.96195	2.89578	1.298
Bacteria	Candidatus Cloacimonetes	#N/A	#N/A	#N/A	Candidatus Cloacimonas	Candidatus Cloacimonas acidaminovorans		3364	8939	28065	53802		1168	15985	13556	2520	1549	1442	3364	1919	1901	18251	14785	9476	1535	5303	1416	0			Methanosarcina barkeri	0.0411811	0.133244	0.892976	1.15338
Bacteria	Firmicutes	Clostridia	Clostridiales	Lachnospiraceae	Roseburia	Roseburia intestinalis		10028	17208	6840	2387		1788	704	367	2267	2472	1312	4581	2484	2260	1364	695	621	8024	116	1961	5447			Aquabacterium olei	0.0740742	0.111992	0.0133872	1.12269
Bacteria	Proteobacteria	Betaproteobacteria	Burkholderiales	#N/A	Aquabacterium	Aquabacterium olei		572	1992	277	17995		0	9913	7482	362	1123	0	331	185	88	0	479	121	175	189	147	241			Clostridiales bacterium CCNA10	4.67587	4.04723	2.27035	1.10285
Bacteria	Bacteroidetes	Bacteroidia	Bacteroidales	Prevotellaceae	Prevotella	Prevotella ruminicola		16706	32612	29819	2791		12172	919	457	6716	6562	7512	7469	7066	7574	2390	905	510	6332	171	5936	9237			Pseudomonas alcaligenes	0.182595	0.220105	0.0505522	1.06205
Bacteria	Firmicutes	Clostridia	Clostridiales	#N/A	#N/A	Clostridiales bacterium CCNA10		36107	71988	46977	17677		9225	4786	3328	12024	13895	10111	19376	13371	18007	8423	5810	3753	15139	1211	17559	16731			Oscillibacter valericigenes	1.57252	2.23602	1.80011	1.05244
Bacteria	Actinobacteria	Actinobacteria	Bifidobacteriales	Bifidobacteriaceae	Bifidobacterium	Bifidobacterium pseudolongum		156750	97358	32818	8778		8191	3472	1742	16721	17860	7712	38106	24411	12743	3847	1696	1868	22011	325	16355	118644			Mesotoga infera	0.635587	0.90808	1.03917	0.793337
Bacteria	Proteobacteria	Gammaproteobacteria	Pseudomonadales	Pseudomonadaceae	Pseudomonas	Pseudomonas alcaligenes		1410	3915	1046	17023		378	9390	6400	1247	1651	222	872	365	142	0	888	345	383	304	269	538			Flavonifractor plautii	1.99405	2.54703	1.60631	0.747731
Bacteria	Bacteroidetes	Bacteroidia	Bacteroidales	Bacteroidaceae	Bacteroides	Bacteroides fragilis		21946	46409	31805	7797		7406	2200	1309	10204	8871	8364	11020	10346	11074	2596	3041	1247	9558	2365	7430	10926			Intestinimonas butyriciproducens	3.12601	2.85226	1.86918	0.57142
Bacteria	Proteobacteria	Betaproteobacteria	Rhodocyclales	Zoogloeaceae	Thauera	Thauera humireducens		741	2107	2528	23145		394	9658	12410	471	538	375	575	449	423	545	645	432	372	791	277	166			Bifidobacterium pseudolongum	20.2992	5.47356	1.58606	0.547649
Bacteria	Proteobacteria	Betaproteobacteria	Burkholderiales	Comamonadaceae	Comamonas	Comamonas kerstersii		2078	48832	7406	6826		2457	3375	2492	2434	40186	1452	1059	3985	2265	667	622	337	1531	565	696	1019			Parabacteroides distasonis	2.65307	3.19166	1.9003	0.496865
Bacteria	Thermotogae	Thermotogae	Kosmotogales	Kosmotogaceae	Mesotoga	Mesotoga infera		4908	16152	21502	12716		2350	2967	2817	3848	3047	2700	4908	3174	3990	4228	4197	2735	2579	8234	3504	0			Bacteroides fragilis	2.84201	2.60916	1.53711	0.486446
Bacteria	Firmicutes	Clostridia	Clostridiales	Lachnospiraceae	#N/A	Lachnospiraceae bacterium GAM79		15387	17189	8904	3376		2234	1139	641	3635	2954	1683	7503	3588	2939	2048	1078	518	4529	0	2483	7884			Flintibacter sp. KGMB00164	3.48705	3.06303	1.1612	0.452007
Bacteria	Firmicutes	Clostridia	Clostridiales	Ruminococcaceae	Faecalibacterium	Faecalibacterium prausnitzii		37513	88258	59918	20805		11659	6011	3764	18092	15395	14895	17791	17544	22171	10045	6497	4533	17631	1148	19596	19722			Comamonas kerstersii	0.269102	2.74538	0.357925	0.425866
Bacteria	Firmicutes	Clostridia	Clostridiales	#N/A	Intestinimonas	Intestinimonas butyriciproducens		24139	50733	38676	9159		8163	3383	1891	11287	7653	8915	11201	7586	15131	5530	3626	259	10628	937	13579	12938			Phocaeicola dorei	11.1097	6.09013	2.04751	0.330162
Bacteria	Firmicutes	Clostridia	Clostridiales	Oscillospiraceae	Oscillibacter	Oscillibacter valericigenes		12143	39772	37247	16869		7243	4445	2634	6892	9362	8750	5929	5776	12745	7857	5747	4043	7740	652	10002	6214			Roseburia hominis	2.48861	0.931974	0.563227	0.329288
Archaea	Euryarchaeota	Methanomicrobia	Methanosarcinales	Methanosarcinaceae	Methanosarcina	Methanosarcina vacuolata		7283	48380	319951	377625		67311	85335	98329	9982	16054	62308	7283	6606	25112	124098	83150	110811	7390	41122	8348	0			Lachnospiraceae bacterium KM106-2	0.5856	2.17924	0.708987	0.306766
Archaea	Euryarchaeota	Methanomicrobia	Methanosarcinales	Methanosarcinaceae	Methanosarcina	Methanosarcina sp. Kolksee		6997	46707	304771	362848		64586	82071	93898	9503	15528	59306	6997	6382	23930	117539	79353	107526	7038	39410	8256	0			Bacteroides thetaiotaomicron	2.43966	1.9575	1.01477	0.268646
Archaea	Euryarchaeota	Methanomicrobia	Methanomicrobiales	Methanomicrobiaceae	Methanoculleus	Methanoculleus marisnigri		1060	30772	55667	108315		3393	19359	22816	6000	4083	3633	1060	5286	3716	15673	31564	34576	8327	29252	7076	0			Alistipes shahii	1.73194	2.0153	1.05865	0.262782
Archaea	Euryarchaeota	Methanomicrobia	Methanosarcinales	Methanotrichaceae	Methanothrix	Methanothrix soehngenii		24560	142509	253523	100227		38062	17263	16792	27624	40976	32525	24560	25108	17719	38757	28523	37649	23123	126460	25678	0			Lachnospiraceae bacterium GAM79	1.99262	0.966382	0.430322	0.210625
Archaea	Euryarchaeota	Halobacteria	Natrialbales	Natrialbaceae	#N/A	Natrialbaceae archaeon XQ-INN 246		35838	114811	77358	59403		18432	18863	12920	22712	24157	17847	12518	21669	12934	17832	15699	11921	24980	10313	21293	23320			Muribaculaceae bacterium DSM 108610	1.03717	1.95452	0.902932	0.204136
Archaea	Euryarchaeota	Methanobacteria	Methanobacteriales	Methanobacteriaceae	Methanobacterium	Methanobacterium formicicum		3045	19792	55238	78483		6004	13076	12126	3848	5767	6813	3045	3761	2095	20512	21383	31898	2533	19814	3883	0			Phocaeicola vulgatus	0.892775	0.96998	0.765194	0.200206
Archaea	Euryarchaeota	Methanomicrobia	Methanomicrobiales	Methanomicrobiaceae	Methanoculleus	Methanoculleus sp. MAB1		471	14879	24232	44996		1525	8539	9642	3075	1946	1770	471	2600	1576	6621	13018	13797	4336	12740	2922	0			Prevotella ruminicola	2.16343	1.83348	1.44112	0.174127
Archaea	Euryarchaeota	Methanomicrobia	Methanomicrobiales	Methanomicrobiaceae	Methanoculleus	Methanoculleus bourgensis		448	14045	24191	45015		1487	8549	9552	2797	1761	1743	448	2478	1555	6891	12809	14105	4089	12515	2920	0			Roseburia intestinalis	1.29863	0.96745	0.330571	0.148922
Archaea	Euryarchaeota	Methanomicrobia	Methanomicrobiales	Methanocorpusculaceae	Methanocorpusculum	Methanocorpusculum labreanum		1199	16747	18752	31299		2143	5745	6521	3582	3173	3131	960	2620	2818	6360	10344	8689	3101	4300	4271	239			Fibrobacter succinogenes	7.71304	3.84309	4.96204	0.136008
Archaea	Euryarchaeota	Methanomicrobia	Methanosarcinales	Methanosarcinaceae	Methanosarcina	Methanosarcina barkeri		318	2370	18477	18487		3671	4207	4687	468	768	3518	318	324	1417	8131	4224	5369	343	1740	467	0			Clostridium butyricum	0.59855	0.959466	0.246478	0.135945
Archaea	Euryarchaeota	Methanomicrobia	Methanomicrobiales	Methanoregulaceae	Methanoregula	Methanoregula formicica		469	17022	27243	21540		1864	5392	4475	2591	3043	1964	469	2930	1748	4395	5628	6045	3435	17272	5023	0			Megasphaera elsdenii	1.53613	2.27835	0.535534	0.0452943
Archaea	Euryarchaeota	Methanobacteria	Methanobacteriales	Methanobacteriaceae	Methanobacterium	Methanobacterium congolense		747	3370	16601	23234		1438	3995	3636	458	1264	1504	747	459	565	8067	6496	9107	398	5027	791	0			Bifidobacterium thermophilum	0.12186	0.888965	0.122949	0.0207755

## Sheet: Total_Number of OTUs
Organisms								Sample category (without normalization)																	Group categore (Mean normalized)
Domain	phylum	class	order	family	genus	species		R1	M3	O4	I5	M6	O7	I9	O10	M11	I12	O60	O13	O15	I14	O16	I17		Group-1	Group-2	Group-3	Group-4
Bacteria	Proteobacteria	Gammaproteobacteria	Cellvibrionales	Microbulbiferaceae	Microbulbifer	Microbulbifer agarilyticus		0	0	0	0	0	0	0	0	0	0	147	0	0	0	0	0		0	0	144	0
Bacteria	Verrucomicrobia	Opitutae	Opitutales	Opitutaceae	NA	Opitutaceae bacterium TAV5		0	0	0	0	328	267	0	191	230	0	467	0	446	0	278	587		0	621	820	1074
Bacteria	Bacteroidetes	Cytophagia	Cytophagales	Cyclobacteriaceae	Echinicola	Echinicola vietnamensis		0	0	0	0	0	0	0	0	0	0	0	0	0	0	112	0		0	0	0	88
Bacteria	Actinobacteria	Actinobacteria	Corynebacteriales	Corynebacteriaceae	Corynebacterium	Corynebacterium vitaeruminis		262	514	330	248	300	498	533	806	465	444	301	410	411	317	475	336		647	2132	2277	1310
Bacteria	Proteobacteria	Alphaproteobacteria	Rhodospirillales	Acetobacteraceae	Komagataeibacter	Komagataeibacter hansenii		0	0	0	0	0	0	0	0	0	114	0	0	0	0	0	0		0	0	108	0
Bacteria	Firmicutes	Clostridia	Clostridiales	Clostridiaceae	Clostridium	Clostridium kluyveri		0	0	187	0	0	0	0	0	0	0	0	0	0	0	0	0		0	215	0	0
Bacteria	Bacteroidetes	Flavobacteriia	Flavobacteriales	Flavobacteriaceae	Gramella	Gramella forsetii		0	0	0	0	216	0	0	103	102	0	0	0	0	0	0	0		0	225	173	0
Bacteria	Planctomycetes	Planctomycetia	Planctomycetales	Planctomycetaceae	Rubinisphaera	Rubinisphaera brasiliensis		0	0	0	0	0	0	0	0	0	0	101	0	0	0	0	0		0	0	99	0
Bacteria	Spirochaetes	Spirochaetia	Spirochaetales	Spirochaetaceae	Spirochaeta	Spirochaeta thermophila		0	0	0	0	0	110	0	0	0	0	234	0	197	0	288	181		0	115	230	550
Bacteria	Actinobacteria	Coriobacteriia	Eggerthellales	Eggerthellaceae	Gordonibacter	Gordonibacter urolithinfaciens		923	0	0	0	669	231	1228	2194	1142	1288	518	0	647	0	1113	646		1040	2214	4381	1973
Bacteria	Proteobacteria	Gammaproteobacteria	Pseudomonadales	Pseudomonadaceae	Pseudomonas	Pseudomonas putida		0	0	0	0	0	0	0	0	0	0	0	0	0	0	0	193		0	0	0	135
Bacteria	Bacteroidetes	Bacteroidia	Bacteroidales	Barnesiellaceae	Barnesiella	Barnesiella viscericola		3490	3930	2141	1256	1718	1472	0	3904	1887	1933	378	0	1054	876	967	571		6620	7648	6776	3018
Bacteria	Chloroflexi	Dehalococcoidia	Dehalococcoidales	Dehalococcoidaceae	Dehalococcoides	Dehalococcoides mccartyi		0	0	0	0	0	0	0	0	0	0	122	0	0	0	0	0		0	0	120	0
Bacteria	Proteobacteria	Alphaproteobacteria	Rhizobiales	Hyphomicrobiaceae	Devosia	Devosia ginsengisoli		0	0	0	0	131	0	0	0	100	314	379	0	106	177	192	284		0	137	771	618
Bacteria	Actinobacteria	Actinobacteria	Micromonosporales	Micromonosporaceae	Micromonospora	Micromonospora aurantiaca		0	0	181	202	0	0	0	0	0	205	550	0	0	928	163	0		0	506	735	984
Bacteria	Firmicutes	Clostridia	Clostridiales	Lachnospiraceae	Anaerotignum	Anaerotignum propionicum		731	1288	821	587	784	803	0	1332	542	467	0	0	227	360	211	299		1704	3468	1901	933
Bacteria	Firmicutes	Clostridia	Clostridiales	Clostridiaceae	Clostridium	Clostridium baratii		0	0	0	0	0	0	0	0	116	0	0	0	0	0	0	0		0	0	117	0
Bacteria	Proteobacteria	Gammaproteobacteria	Xanthomonadales	Xanthomonadaceae	Thermomonas	Thermomonas sp. SY21		0	0	149	202	188	158	0	111	238	0	0	0	222	0	0	1838		0	831	315	1507
Bacteria	Actinobacteria	Actinobacteria	Corynebacteriales	Corynebacteriaceae	Corynebacterium	Corynebacterium sanguinis		0	0	0	0	0	0	0	0	112	0	0	0	0	0	0	0		0	0	113	0
Bacteria	Actinobacteria	Actinobacteria	Micrococcales	Microbacteriaceae	Microbacterium	Microbacterium sp. No. 7		0	0	0	0	0	0	0	0	0	0	0	0	0	0	0	111		0	0	0	78
Bacteria	Bacteroidetes	Flavobacteriia	Flavobacteriales	Flavobacteriaceae	Muricauda	Muricauda lutaonensis		0	0	0	0	0	0	0	0	0	0	0	0	0	0	0	209		0	0	0	146
Bacteria	Firmicutes	Bacilli	Bacillales	Paenibacillaceae	Paenibacillus	Paenibacillus sp. 32O-W		0	0	0	0	0	187	0	195	174	283	112	0	200	0	186	144		0	195	687	447
Bacteria	Proteobacteria	Gammaproteobacteria	Pseudomonadales	Pseudomonadaceae	Pseudomonas	Pseudomonas sp. BIOMIG1BAC		0	0	0	0	0	0	0	0	0	0	0	0	0	0	0	211		0	0	0	148
Bacteria	Firmicutes	Bacilli	Bacillales	Bacillaceae	Alkalihalobacillus	Alkalihalobacillus halodurans		0	0	0	0	0	0	0	0	0	0	0	0	0	102	0	0		0	0	0	94
Bacteria	Proteobacteria	Gammaproteobacteria	Alteromonadales	Shewanellaceae	Shewanella	Shewanella putrefaciens		0	0	0	0	0	0	0	0	0	0	0	0	0	0	0	117		0	0	0	82
Bacteria	Proteobacteria	Alphaproteobacteria	Rhodobacterales	Rhodobacteraceae	Ketogulonicigenium	Ketogulonicigenium robustum		0	0	0	0	0	0	0	0	0	0	0	0	0	139	0	0		0	0	0	128
Bacteria	Proteobacteria	Betaproteobacteria	Burkholderiales	Burkholderiaceae	Cupriavidus	Cupriavidus metallidurans		0	0	0	0	0	0	0	113	114	0	0	0	106	0	0	0		0	0	192	105
Bacteria	Actinobacteria	Actinobacteria	Micrococcales	Cellulomonadaceae	Cellulomonas	Cellulomonas gilvus		0	122	0	0	0	0	100	0	0	0	168	0	0	115	0	0		83	104	165	106
Bacteria	Actinobacteria	Actinobacteria	Micrococcales	Intrasporangiaceae	Janibacter	Janibacter melonis		0	0	0	0	0	0	166	101	0	0	315	0	0	0	0	234		0	172	378	164
Bacteria	Proteobacteria	Betaproteobacteria	Burkholderiales	Comamonadaceae	Acidovorax	Acidovorax sp. 16-35-5		0	0	0	138	203	0	1125	0	159	222	0	0	184	0	0	820		0	1584	371	757
Bacteria	Firmicutes	Clostridia	Clostridiales	Lachnospiraceae	Roseburia	Roseburia hominis		9168	12992	2424	2829	4252	3601	1363	5958	2236	2978	246	1710	1248	1788	1854	1323		19217	16577	11654	5278
Bacteria	Proteobacteria	Gammaproteobacteria	Pseudomonadales	Pseudomonadaceae	Pseudomonas	Pseudomonas sp. SWI7		0	0	0	0	0	0	0	0	0	0	0	0	0	0	0	180		0	0	0	126
Bacteria	Firmicutes	Tissierellia	Tissierellales	Peptoniphilaceae	Finegoldia	Finegoldia magna		0	0	0	110	0	0	0	0	0	0	0	0	0	0	0	0		0	162	0	0
Bacteria	Bacteroidetes	Cytophagia	Cytophagales	Cytophagaceae	Spirosoma	Spirosoma pollinicola		0	0	0	0	0	0	0	0	104	0	0	0	0	0	0	0		0	0	105	0
Bacteria	Planctomycetes	NA	NA	NA	NA	Planctomycetes bacterium Pla175		0	0	0	0	326	124	0	112	267	0	450	0	466	0	207	249		0	469	787	801
Bacteria	Proteobacteria	Alphaproteobacteria	Caulobacterales	Caulobacteraceae	Caulobacter	Caulobacter sp. FWC26		0	0	166	0	0	0	188	0	0	156	162	252	217	374	0	0		0	386	640	561
Bacteria	Actinobacteria	Actinobacteria	Propionibacteriales	Propionibacteriaceae	Acidipropionibacterium	Acidipropionibacterium jensenii		145	518	153	0	225	0	193	0	206	204	443	0	0	233	186	252		517	611	836	538
Bacteria	Firmicutes	Clostridia	Clostridiales	Lachnospiraceae	Lachnoclostridium	Lachnoclostridium phocaeense		1354	2606	4605	898	861	1676	1138	3152	1512	1307	278	1236	1589	1228	1837	1296		3308	10455	6823	5069
Bacteria	Actinobacteria	Actinobacteria	Propionibacteriales	Nocardioidaceae	Nocardioides	Nocardioides sp. R-3366		0	0	0	0	0	138	0	0	0	142	160	0	0	0	103	155		0	144	292	189
Bacteria	Proteobacteria	Alphaproteobacteria	Sphingomonadales	Sphingomonadaceae	Novosphingobium	Novosphingobium aromaticivorans		0	0	0	176	0	0	0	0	0	0	129	0	0	471	0	485		0	260	127	774
Bacteria	Spirochaetes	Spirochaetia	Spirochaetales	Spirochaetaceae	Treponema	Treponema azotonutricium		0	0	0	0	220	181	0	401	224	258	261	0	454	0	388	272		0	419	1000	948
Bacteria	Proteobacteria	Gammaproteobacteria	Pseudomonadales	Moraxellaceae	Acinetobacter	Acinetobacter sp. MYb10		0	0	0	134	0	0	0	0	0	0	0	0	0	0	0	0		0	198	0	0
Bacteria	Proteobacteria	Alphaproteobacteria	Caulobacterales	Caulobacteraceae	Brevundimonas	Brevundimonas sp. MF30-B		0	0	0	0	0	0	0	0	197	0	0	0	0	380	0	0		0	0	198	351
Bacteria	Actinobacteria	Actinobacteria	Streptomycetales	Streptomycetaceae	Streptomyces	Streptomyces sp. TLI_053		0	0	0	0	0	0	0	0	0	0	130	0	0	0	0	0		0	0	128	0
Bacteria	Actinobacteria	Actinobacteria	Micrococcales	Microbacteriaceae	Plantibacter	Plantibacter sp. PA-3-X8		0	0	0	0	0	0	162	0	0	0	0	0	0	0	0	0		0	168	0	0
Bacteria	Proteobacteria	Betaproteobacteria	Burkholderiales	Alcaligenaceae	Bordetella	Bordetella trematum		0	0	0	209	259	0	0	879	0	2350	805	0	259	1130	110	525		0	579	3624	1755
Bacteria	Firmicutes	Clostridia	Thermosediminibacterales	Thermosediminibacteraceae	Thermosediminibacter	Thermosediminibacter oceani		0	0	0	0	137	0	0	0	0	0	0	0	145	0	153	0		0	143	0	265
Bacteria	Proteobacteria	Gammaproteobacteria	Pseudomonadales	Pseudomonadaceae	Pseudomonas	Pseudomonas sp. SWI44		151	352	0	0	0	202	0	0	0	0	0	0	0	0	0	0		411	211	0	0
Bacteria	Proteobacteria	Gammaproteobacteria	Enterobacterales	Enterobacteriaceae	Enterobacter	Enterobacter kobei		0	278	101	0	104	128	0	217	0	0	0	0	0	0	0	0		190	359	149	0
Bacteria	Bacteroidetes	NA	Bacteroidetes Order II. Incertae sedis	Rhodothermaceae	Rhodothermus	Rhodothermus marinus		0	0	0	0	118	0	0	0	0	0	191	0	0	0	140	148		0	123	187	214
Bacteria	Actinobacteria	Actinobacteria	Micrococcales	Dermabacteraceae	Brachybacterium	Brachybacterium saurashtrense		0	0	0	0	0	0	0	0	0	0	0	0	0	231	0	0		0	0	0	213
Bacteria	Proteobacteria	Gammaproteobacteria	Pseudomonadales	Pseudomonadaceae	Pseudomonas	Pseudomonas syringae group genomosp. 3		0	0	0	0	0	0	0	0	0	0	0	0	0	0	0	110		0	0	0	77
Bacteria	Firmicutes	Negativicutes	Selenomonadales	Selenomonadaceae	Selenomonas	Selenomonas sp. oral taxon 136		0	0	0	0	0	107	0	0	220	0	0	0	141	0	190	130		0	112	221	381
Bacteria	Firmicutes	Bacilli	Lactobacillales	Lactobacillaceae	Ligilactobacillus	Ligilactobacillus agilis		5886	3038	739	390	314	147	154	176	0	0	0	0	0	0	0	0		8708	2068	120	0
Bacteria	Actinobacteria	Actinobacteria	Corynebacteriales	Nocardiaceae	Nocardia	Nocardia farcinica		0	144	0	0	0	0	0	0	0	0	119	0	0	0	0	0		99	0	117	0
Bacteria	Proteobacteria	Alphaproteobacteria	Sphingomonadales	Sphingomonadaceae	Sphingobium	Sphingobium sp. LF-16		0	0	0	0	0	0	0	0	131	0	0	0	0	0	0	0		0	0	132	0
Bacteria	Actinobacteria	Actinobacteria	Micromonosporales	Micromonosporaceae	Micromonospora	Micromonospora viridifaciens		0	0	0	0	0	0	0	0	0	0	108	0	0	0	0	0		0	0	106	0
Bacteria	Firmicutes	Bacilli	Bacillales	Thermoactinomycetaceae	Staphylospora	Staphylospora marina		0	0	0	0	0	111	0	0	0	0	0	0	0	0	100	0		0	116	0	79
Bacteria	Proteobacteria	Betaproteobacteria	Burkholderiales	Comamonadaceae	Candidatus Symbiobacter	Candidatus Symbiobacter mobilis		0	0	0	0	0	0	0	0	0	0	110	0	100	0	0	208		0	0	108	244
Bacteria	Actinobacteria	Actinobacteria	Micrococcales	Dermacoccaceae	Dermacoccus	Dermacoccus nishinomiyaensis		0	0	0	0	0	0	0	0	0	0	0	0	193	106	0	0		0	0	0	290
Bacteria	Actinobacteria	Actinobacteria	Streptosporangiales	Streptosporangiaceae	Streptosporangium	Streptosporangium roseum		0	0	0	0	0	101	0	0	0	0	173	0	128	0	102	0		0	105	170	207
Bacteria	Proteobacteria	Gammaproteobacteria	Enterobacterales	Enterobacteriaceae	Salmonella	Salmonella enterica		0	0	0	0	0	0	0	0	175.429	0	0	0	0	0	0	0		0	0	176	0
Bacteria	Firmicutes	Clostridia	Clostridiales	Vallitaleaceae	Petrocella	Petrocella atlantisensis		0	0	257	138	159	0	0	0	177	155	0	250	207	255	161	218		0	666	655	720
Bacteria	Proteobacteria	Deltaproteobacteria	Desulfobacterales	Desulfobacteraceae	Desulfobacterium	Desulfobacterium autotrophicum		0	0	0	0	0	0	0	0	0	0	277	0	0	0	0	0		0	0	272	0
Bacteria	Firmicutes	Clostridia	Clostridiales	Clostridiaceae	Clostridium	Clostridium autoethanogenum		0	0	0	0	104	0	0	0	0	0	0	0	0	0	0	0		0	109	0	0
Bacteria	Proteobacteria	Deltaproteobacteria	Desulfobacterales	Desulfobacteraceae	Desulfococcus	Desulfococcus multivorans		0	1184	426	395	518	431	356	528	286	409	1657	512	845	482	788	626		810	2434	3338	2345
Bacteria	Actinobacteria	Actinobacteria	Streptomycetales	Streptomycetaceae	Streptomyces	Streptomyces sp. WAC 01438		0	0	0	0	0	0	0	0	0	0	398	0	0	251	0	0		0	0	391	232
Bacteria	Proteobacteria	Gammaproteobacteria	Enterobacterales	Morganellaceae	Morganella	Morganella morganii		0	146	0	0	0	0	114	0	0	0	101	0	0	0	0	0		100	118	99	0
Bacteria	Proteobacteria	Betaproteobacteria	Burkholderiales	Oxalobacteraceae	Massilia	Massilia sp. NR 4-1		0	0	0	0	0	0	0	0	0	0	147	0	0	0	0	122		0	0	144	85
Bacteria	Firmicutes	Clostridia	Clostridiales	Clostridiaceae	Clostridium	Clostridium taeniosporum		0	0	0	455	197	0	0	107	220	0	0	151	0	213	190	0		0	878	493	347
Bacteria	Proteobacteria	Alphaproteobacteria	Caulobacterales	Caulobacteraceae	Brevundimonas	Brevundimonas sp. SGAir0440		0	514	0	224	0	0	0	219	0	0	379	0	229	488	178	510		352	331	522	1175
Bacteria	Proteobacteria	Alphaproteobacteria	Rhizobiales	Cohaesibacteraceae	Breoghania	Breoghania sp. L-A4		0	0	0	0	155	0	0	0	0	0	0	0	0	0	0	0		0	162	0	0
Bacteria	Actinobacteria	Actinobacteria	Streptomycetales	Streptomycetaceae	Streptomyces	Streptomyces lincolnensis		0	0	0	0	0	0	0	0	0	0	0	0	0	0	141	0		0	0	0	111
Bacteria	Actinobacteria	Actinobacteria	Corynebacteriales	Mycobacteriaceae	Mycolicibacterium	Mycolicibacterium neoaurum		0	0	0	0	0	0	0	0	0	182	0	0	0	0	0	0		0	0	173	0
Bacteria	Proteobacteria	Betaproteobacteria	Nitrosomonadales	Nitrosomonadaceae	Nitrosomonas	Nitrosomonas ureae		0	0	0	0	0	0	0	0	0	0	185	0	0	0	150	0		0	0	182	118
Bacteria	Firmicutes	Bacilli	Bacillales	Paenibacillaceae	Paenibacillus	Paenibacillus donghaensis		0	0	0	0	203	207	0	173	143	0	148	0	132	0	161	150		0	428	407	363
Bacteria	Proteobacteria	Betaproteobacteria	Nitrosomonadales	Sterolibacteriaceae	Denitratisoma	Denitratisoma sp. DHT3		0	0	0	0	0	293	0	180	136	295	612	0	0	0	0	318		0	306	1141	222
Bacteria	Proteobacteria	Gammaproteobacteria	Pseudomonadales	Moraxellaceae	Acinetobacter	Acinetobacter sp. ACNIH2		0	112	0	149	208	0	0	0	0	0	0	0	0	0	0	0		77	437	0	0
Bacteria	Firmicutes	Bacilli	Bacillales	Bacillaceae	Bacillus	Bacillus sp. KH172YL63		0	0	0	0	101	0	0	0	0	0	0	0	0	0	0	0		0	105	0	0
Bacteria	Firmicutes	Bacilli	Lactobacillales	Enterococcaceae	Enterococcus	Enterococcus sp. HSIEG1		0	146	0	0	0	0	0	116	0	0	0	0	0	0	0	0		100	0	79	0
Bacteria	Proteobacteria	Alphaproteobacteria	Rhizobiales	Rhizobiaceae	Sinorhizobium	Sinorhizobium fredii		0	0	0	0	0	0	0	0	0	0	104	0	0	0	0	0		0	0	102	0
Bacteria	Actinobacteria	Actinobacteria	Kineosporiales	Kineosporiaceae	Kineococcus	Kineococcus radiotolerans		0	0	0	0	127	0	0	0	0	0	654	0	0	0	0	0		0	133	642	0
Bacteria	Firmicutes	Clostridia	Clostridiales	Lachnospiraceae	Blautia	Blautia producta		1714	4032	3065	2018	2376	2820	2583	4366	2441	2352	365	1972	2867	2720	2656	2303		4689	14612	10638	9067
Bacteria	Actinobacteria	Actinobacteria	Streptomycetales	Streptomycetaceae	Streptomyces	Streptomyces tendae		0	0	0	0	0	0	0	0	114	0	205	0	0	0	127	155		0	0	316	208
Bacteria	Planctomycetes	Phycisphaerae	Sedimentisphaerales	Sedimentisphaeraceae	Limihaloglobus	Limihaloglobus sulfuriphilus		0	0	0	0	0	120	0	0	0	155	216	0	135	0	185	167		0	125	359	397
Bacteria	Bacteroidetes	Bacteroidia	Bacteroidales	Muribaculaceae	NA	Muribaculaceae bacterium DSM 108610		3861	5348	3595	2774	3744	8905	12846	11730	3773	4407	434	1704	838	942	967	1154		8009	34765	18683	3272
Bacteria	Proteobacteria	Gammaproteobacteria	Pseudomonadales	Pseudomonadaceae	Pseudomonas	Pseudomonas sp. LPH1		0	0	0	0	0	0	0	0	0	0	0	0	116	0	0	0		0	0	0	115
Bacteria	Firmicutes	Clostridia	Clostridiales	Clostridiales Family XVII. Incertae Sedis	Thermaerobacter	Thermaerobacter marianensis		0	0	0	0	188	152	0	133	0	0	383	0	142	0	136	166		0	355	467	364
Bacteria	Actinobacteria	Actinobacteria	Micrococcales	Microbacteriaceae	Microbacterium	Microbacterium amylolyticum		0	0	0	0	0	0	0	0	0	0	0	0	0	0	118	0		0	0	0	93
Bacteria	Proteobacteria	Betaproteobacteria	Nitrosomonadales	Nitrosomonadaceae	Nitrosomonas	Nitrosomonas stercoris		0	142	0	0	0	0	0	0	0	0	102	0	110	114	0	0		97	0	100	214
Bacteria	Actinobacteria	Actinobacteria	Propionibacteriales	Propionibacteriaceae	Propionibacterium	Propionibacterium acidifaciens		0	0	0	0	0	0	0	0	0	0	0	0	0	0	115	0		0	0	0	91
Bacteria	Proteobacteria	Gammaproteobacteria	Pseudomonadales	Pseudomonadaceae	Pseudomonas	Pseudomonas parafulva		0	0	0	0	0	0	0	0	0	0	0	0	0	0	0	106		0	0	0	74
Bacteria	Proteobacteria	Gammaproteobacteria	Pseudomonadales	Pseudomonadaceae	Pseudomonas	Pseudomonas sp. SK		0	254	0	0	0	0	0	0	0	0	0	0	0	0	0	0		174	0	0	0
Bacteria	Proteobacteria	Alphaproteobacteria	Rhizobiales	Rhizobiaceae	Agrobacterium	Agrobacterium fabrum		0	528	123	215	125	112	204	158	145	0	123	0	186	0	0	233		361	919	375	348
Bacteria	Proteobacteria	Gammaproteobacteria	Xanthomonadales	Rhodanobacteraceae	Frateuria	Frateuria aurantia		0	0	0	0	124	0	0	103	0	0	0	0	0	0	0	0		0	129	70	0
Bacteria	Fusobacteria	Fusobacteriia	Fusobacteriales	Leptotrichiaceae	Leptotrichia	Leptotrichia sp. oral taxon 498		0	0	0	0	0	0	0	0	0	0	0	0	0	0	106	287		0	0	0	285
Bacteria	Proteobacteria	Gammaproteobacteria	Enterobacterales	Enterobacteriaceae	Escherichia	Escherichia coli		113	0	0	0	0	0	0	0	0	0	0	0	0	0	0	0		127	0	0	0
Bacteria	Proteobacteria	Deltaproteobacteria	Desulfovibrionales	Desulfovibrionaceae	Desulfovibrio	Desulfovibrio magneticus		0	0	620	0	159	185	0	845	885	0	291	0	279	970	419	774		0	1073	1754	2044
Bacteria	Actinobacteria	Actinobacteria	Pseudonocardiales	Pseudonocardiaceae	Saccharopolyspora	Saccharopolyspora erythraea		0	0	0	0	130	0	0	0	0	0	246	0	0	0	164	171		0	136	241	249
Bacteria	Proteobacteria	Betaproteobacteria	Burkholderiales	Comamonadaceae	Comamonas	Comamonas testosteroni		0	0	0	0	0	0	0	0	0	301	0	0	0	859	0	265		0	0	286	978
Bacteria	Firmicutes	Bacilli	Bacillales	Bacillaceae	Bacillus	Bacillus flexus		122	164	103	0	138	0	178	0	125	109	0	0	116	100	0	0		249	448	230	207
Bacteria	Firmicutes	Clostridia	Clostridiales	Lachnospiraceae	Herbinix	Herbinix luporum		638	1212	1558	389	446	627	440	834	491	530	214	882	2407	3749	2000	2212		1548	3945	2943	8978
Bacteria	Planctomycetes	Phycisphaerae	Sedimentisphaerales	Anaerohalosphaeraceae	Anaerohalosphaera	Anaerohalosphaera lusitana		0	0	0	292	380	311	0	459	277	0	492	0	337	0	327	226		0	1151	1075	751
Bacteria	Proteobacteria	Gammaproteobacteria	Pseudomonadales	Pseudomonadaceae	Pseudomonas	Pseudomonas stutzeri		0	0	0	0	0	0	0	0	0	0	816	0	371	211	161	608		0	0	801	1116
Bacteria	Proteobacteria	Gammaproteobacteria	Pseudomonadales	Pseudomonadaceae	Pseudomonas	Pseudomonas sp. gcc21		0	0	0	0	0	0	0	0	0	0	0	0	0	0	137	200		0	0	0	248
Bacteria	Proteobacteria	Alphaproteobacteria	Rhodobacterales	Rhodobacteraceae	Rhodobacter	Rhodobacter sphaeroides		0	0	0	0	0	0	0	0	0	0	183	0	0	0	0	0		0	0	180	0
Bacteria	Proteobacteria	Gammaproteobacteria	Pseudomonadales	Pseudomonadaceae	Pseudomonas	Pseudomonas azotoformans		0	0	0	0	0	0	0	0	0	0	104	0	0	0	0	0		0	0	102	0
Bacteria	Proteobacteria	Gammaproteobacteria	Pseudomonadales	Pseudomonadaceae	Pseudomonas	Pseudomonas sp. PE08		0	0	0	128	0	0	0	0	0	0	101	0	0	0	0	0		0	189	99	0
Bacteria	Actinobacteria	Coriobacteriia	Eggerthellales	Eggerthellaceae	Adlercreutzia	Adlercreutzia equolifaciens		0	0	0	0	343	803	0	200	189	0	0	0	256	0	144	205		0	1196	327	512
Bacteria	Firmicutes	Clostridia	Clostridiales	Lachnospiraceae	Lachnoclostridium	Lachnoclostridium sp. YL32		560	884	618	333	355	425	286	588	253	267	0	250	209	187	274	153		1236	2314	1240	704
Bacteria	Actinobacteria	Coriobacteriia	Eggerthellales	Eggerthellaceae	Eggerthella	Eggerthella lenta		0	0	0	0	0	105	0	383	107	0	0	0	0	0	0	0		0	110	370	0
Bacteria	Proteobacteria	Gammaproteobacteria	Enterobacterales	Enterobacteriaceae	Klebsiella	Klebsiella pneumoniae		1846.07	4314	1883	573.483	1433.56	1541	1721	1455.32	525	497	1385.77	252	1016.33	227	503.143	363		5031	7905	3689	1871
Bacteria	Bacteroidetes	Flavobacteriia	Flavobacteriales	Flavobacteriaceae	Oceanihabitans	Oceanihabitans sp. IOP_32		0	0	199	0	206	149	0	0	127	0	142	0	0	159	123	175		0	599	267	366
Bacteria	Firmicutes	Clostridia	Clostridiales	Clostridiaceae	Clostridium	Clostridium bornimense		1204	1292	867	832	1303	781	903	1677	1041	885	245	798	822	1055	882	901		2240	5338	4329	3116
Bacteria	Proteobacteria	Alphaproteobacteria	Rhodospirillales	Rhodospirillaceae	Magnetospirillum	Magnetospirillum gryphiswaldense		0	0	0	0	0	0	0	0	0	0	322	0	139	0	0	170		0	0	316	257
Bacteria	Proteobacteria	Betaproteobacteria	Burkholderiales	Oxalobacteraceae	Janthinobacterium	Janthinobacterium agaricidamnosum		0	0	0	0	0	0	0	0	0	0	134	0	140	0	0	0		0	0	132	139
Bacteria	Proteobacteria	Alphaproteobacteria	Rhizobiales	Methylobacteriaceae	Methylobacterium	Methylobacterium radiotolerans		186	0	334	0	360	425	421	665	0	130	656	0	693	613	0	111		209	1641	1222	1333
Bacteria	Spirochaetes	Spirochaetia	Spirochaetales	Spirochaetaceae	Treponema	Treponema denticola		0	0	0	375	0	0	0	106	0	886	0	0	0	0	0	0		0	554	915	0
Bacteria	Actinobacteria	Actinobacteria	Streptomycetales	Streptomycetaceae	Streptomyces	Streptomyces spectabilis		0	0	0	0	0	0	0	151	0	0	180	0	0	0	227	0		0	0	280	179
Bacteria	Proteobacteria	Alphaproteobacteria	Rhizobiales	Hyphomicrobiaceae	Rhodoplanes	Rhodoplanes sp. Z2-YC6860		0	0	0	0	0	0	0	0	0	0	140	0	0	0	0	0		0	0	137	0
Bacteria	Proteobacteria	Deltaproteobacteria	Myxococcales	Archangiaceae	Stigmatella	Stigmatella aurantiaca		0	0	0	146	0	0	0	300	170	0	235	0	0	0	189	118		0	216	607	232
Bacteria	Proteobacteria	Betaproteobacteria	Burkholderiales	Comamonadaceae	Pulveribacter	Pulveribacter suum		0	0	0	0	0	0	0	0	0	0	308	0	0	1122	0	450		0	0	302	1350
Bacteria	Planctomycetes	NA	NA	NA	NA	Planctomycetes bacterium Pla86		0	0	0	0	0	0	0	0	0	0	0	0	126	0	0	0		0	0	0	125
Bacteria	Proteobacteria	Deltaproteobacteria	Desulfovibrionales	Desulfomicrobiaceae	Desulfomicrobium	Desulfomicrobium orale		0	0	180	148	223	228	0	210	214	254	426	264	321	278	382	226		0	897	1367	1034
Bacteria	Proteobacteria	Deltaproteobacteria	Desulfovibrionales	Desulfovibrionaceae	Desulfocurvibacter	Desulfocurvibacter africanus		0	0	0	0	153	179	0	153	110	0	372	0	221	0	249	140		0	347	581	514
Bacteria	Actinobacteria	Actinobacteria	Micrococcales	Micrococcaceae	Glutamicibacter	Glutamicibacter mishrai		0	0	0	0	107	0	0	0	0	0	0	0	0	0	0	0		0	112	0	0
Bacteria	Firmicutes	Tissierellia	Tissierellales	Tissierellaceae	NA	[Clostridium] ultunense		0	178	0	0	0	0	0	0	0	0	0	0	0	0	107	0		122	0	0	84
Bacteria	Proteobacteria	Alphaproteobacteria	Rhodospirillales	Rhodospirillaceae	Azospirillum	Azospirillum lipoferum		0	0	0	0	0	0	0	0	0	0	116	0	0	0	0	177		0	0	114	124
Bacteria	Firmicutes	Bacilli	Bacillales	Paenibacillaceae	Paenibacillus	Paenibacillus sp. FSL R7-0273		0	0	0	0	0	234	0	117	252	0	0	0	0	0	0	139		0	244	333	97
Bacteria	Firmicutes	Negativicutes	Veillonellales	Veillonellaceae	Veillonella	Veillonella parvula		0	0	0	0	123	0	0	122	100	0	0	0	0	0	0	127		0	128	185	89
Bacteria	Proteobacteria	Betaproteobacteria	Burkholderiales	Comamonadaceae	Diaphorobacter	Diaphorobacter sp. HDW4B		0	0	0	0	212	0	0	0	101	178	0	188	0	0	0	141		0	221	519	99
Bacteria	Planctomycetes	NA	NA	NA	NA	Planctomycetes bacterium Pan153		0	0	0	0	0	0	0	0	0	0	118	0	0	0	0	0		0	0	116	0
Bacteria	Proteobacteria	Alphaproteobacteria	Rhizobiales	Phyllobacteriaceae	Mesorhizobium	Mesorhizobium australicum		0	0	0	0	0	0	0	0	0	0	0	0	0	0	0	132		0	0	0	92
Bacteria	Spirochaetes	Spirochaetia	Spirochaetales	Spirochaetaceae	Treponema	Treponema putidum		0	0	0	0	0	106	0	0	0	0	0	0	0	0	0	0		0	111	0	0
Bacteria	Actinobacteria	Actinobacteria	Pseudonocardiales	Pseudonocardiaceae	Pseudonocardia	Pseudonocardia sp. AL041005-10		0	250	0	0	140	0	243	0	0	0	512	198	237	290	296	246		171	398	764	909
Bacteria	Proteobacteria	Gammaproteobacteria	Pseudomonadales	Pseudomonadaceae	Pseudomonas	Pseudomonas putida		298	382	179	222	383	374	186	451	322	131	610	0	933	620	415	1187		597	1517	1356	2657
Bacteria	Proteobacteria	Alphaproteobacteria	Rhizobiales	Methylocystaceae	Methylocystis	Methylocystis heyeri		0	0	0	0	0	0	0	0	0	0	103	0	0	0	116	0		0	0	101	91
Bacteria	Proteobacteria	Gammaproteobacteria	NA	NA	NA	gamma proteobacterium SS-5		0	0	0	0	219	217	0	246	307	0	772	0	355	308	372	294		0	454	1235	1136
Bacteria	Bacteroidetes	Bacteroidia	Bacteroidales	Prevotellaceae	Prevotella	Prevotella sp. oral taxon 299		0	650	343	209	434	431	338	518	548	226	0	0	0	0	0	0		445	1958	1121	0
Bacteria	Proteobacteria	Alphaproteobacteria	Caulobacterales	Caulobacteraceae	Brevundimonas	Brevundimonas sp. M20		0	0	0	0	0	0	0	0	0	0	0	0	0	0	0	394		0	0	0	276
Bacteria	Actinobacteria	Actinobacteria	Micromonosporales	Micromonosporaceae	Actinoplanes	Actinoplanes derwentensis		0	0	0	144	0	0	0	0	0	0	131	0	0	0	0	108		0	213	129	76
Bacteria	Firmicutes	Clostridia	Clostridiales	Ruminococcaceae	Flavonifractor	Flavonifractor plautii		5609	13270	9404	4889	7074	11529	7560	19322	5998	7344	833	4688	3974	3160	3583	3276		15398	45304	33237	11985
Bacteria	Proteobacteria	Gammaproteobacteria	Xanthomonadales	Xanthomonadaceae	Lysobacter	Lysobacter alkalisoli		0	0	0	0	0	0	0	0	0	0	0	0	0	0	0	112		0	0	0	78
Bacteria	Planctomycetes	NA	NA	NA	NA	Planctomycetes bacterium Pla85_3_4		0	0	0	149	177	168	0	111	0	0	664	0	136	0	157	119		0	580	728	342
Bacteria	Firmicutes	Clostridia	Clostridiales	Ruminococcaceae	Ruminococcus	Ruminococcus champanellensis		2320	4234	1223	1221	1472	1088	1197	1190	706	842	101	1007	520	0	491	578		5510	7124	3753	1308
Bacteria	Firmicutes	Erysipelotrichia	Erysipelotrichales	Erysipelotrichaceae	Faecalibaculum	Faecalibaculum rodentium		0	0	478	420	432	553	0	489	403	0	0	0	222	378	179	138		0	2198	740	808
Bacteria	Firmicutes	Clostridia	Clostridiales	NA	Flintibacter	Flintibacter sp. KGMB00164		14058	16210	13513	8724	11529	13429	0	8745	10464	7307	594	0	1714	2951	1882	1906		26927	54482	24027	7245
Bacteria	Actinobacteria	Actinobacteria	Propionibacteriales	Nocardioidaceae	Nocardioides	Nocardioides dokdonensis		0	0	0	0	0	0	0	0	0	0	434	0	0	0	0	0		0	0	426	0
Bacteria	Actinobacteria	Actinobacteria	NA	NA	NA	Actinobacteria bacterium YIM 96077		0	0	0	0	0	0	0	0	0	0	0	0	0	0	113	0		0	0	0	89
Bacteria	Firmicutes	Bacilli	Lactobacillales	Lactobacillaceae	Limosilactobacillus	Lactobacillus mucosae		734	344	198	177	254	263	623	490	268	360	0	173	0	107	117	0		1062	1675	1174	191
Bacteria	Firmicutes	Bacilli	Lactobacillales	Streptococcaceae	Streptococcus	Streptococcus ratti		0	148	0	0	0	0	0	0	0	0	0	0	0	0	0	0		101	0	0	0
Bacteria	Proteobacteria	Epsilonproteobacteria	Campylobacterales	Helicobacteraceae	Wolinella	Wolinella succinogenes		0	0	0	0	0	0	0	178	0	0	0	0	0	0	0	0		0	0	122	0
Bacteria	Bacteroidetes	Cytophagia	Cytophagales	Cytophagaceae	Fibrella	Fibrella sp. ES10-3-2-2		0	320	0	0	101	0	0	141	143	0	157	0	0	0	0	0		219	105	395	0
Bacteria	Firmicutes	Clostridia	Clostridiales	Clostridiaceae	Clostridium	Clostridium botulinum		0	0	114	0	0	0	0	0	0	0	0	0	0	0	0	0		0	131	0	0
Bacteria	Proteobacteria	Gammaproteobacteria	Aeromonadales	Aeromonadaceae	Aeromonas	Aeromonas sp. ASNIH5		0	0	0	205	182	0	0	0	0	0	0	0	0	0	0	241		0	493	0	169
Bacteria	Proteobacteria	Betaproteobacteria	Burkholderiales	Oxalobacteraceae	Massilia	Massilia sp. WG5		0	0	155	0	0	205	0	140	145	229	565	0	120	0	224	224		0	392	1015	453
Bacteria	Proteobacteria	Alphaproteobacteria	Rhizobiales	Rhizobiaceae	Rhizobium	Rhizobium sp. N1314		0	0	0	0	0	0	0	0	0	0	0	0	0	0	0	233		0	0	0	163
Bacteria	Proteobacteria	Alphaproteobacteria	Rhizobiales	Rhizobiaceae	Rhizobium	Rhizobium phaseoli		0	0	0	0	0	150	0	0	0	0	0	0	182	0	229	137		0	156	0	458
Bacteria	Deinococcus-Thermus	Deinococci	Deinococcales	Deinococcaceae	Deinococcus	Deinococcus maricopensis		0	0	0	0	0	0	0	0	0	0	0	0	107	0	0	0		0	0	0	106
Bacteria	Firmicutes	Bacilli	Bacillales	Paenibacillaceae	Paenibacillus	Paenibacillus naphthalenovorans		0	0	0	0	0	0	0	0	0	0	111	0	0	0	140	0		0	0	109	110
Bacteria	Proteobacteria	Alphaproteobacteria	Rhizobiales	NA	Nordella	Nordella sp. HKS 07		0	0	0	0	0	0	0	0	110	0	0	0	0	0	0	0		0	0	111	0
Bacteria	Proteobacteria	Gammaproteobacteria	Methylococcales	Methylococcaceae	Methylomonas	Methylomonas sp. GJ1		0	0	0	0	0	0	0	0	0	0	124	0	0	526	0	380		0	0	122	751
Bacteria	Actinobacteria	Actinobacteria	Propionibacteriales	Propionibacteriaceae	Tessaracoccus	Tessaracoccus sp. T2.5-30		0	0	0	0	0	0	0	0	0	0	136	0	0	0	168	0		0	0	133	132
Bacteria	Firmicutes	Bacilli	Lactobacillales	Leuconostocaceae	Weissella	Weissella paramesenteroides		521	572	209	124	175	187	316	258	166	138	0	0	0	0	0	0		978	1130	475	0
Bacteria	Proteobacteria	Betaproteobacteria	Burkholderiales	Comamonadaceae	Polaromonas	Polaromonas sp. Pch-P		0	0	0	0	0	0	0	0	0	0	0	0	0	0	0	126		0	0	0	88
Bacteria	Proteobacteria	Betaproteobacteria	Burkholderiales	Oxalobacteraceae	Massilia	Massilia sp. YMA4		0	382	0	0	137	106	0	0	0	0	0	0	0	0	0	104		261	254	0	73
Bacteria	Firmicutes	Bacilli	Bacillales	Bacillaceae	Bacillus	Bacillus cereus		0	158	0	0	0	0	0	0	0	0	0	0	0	0	0	0		108	0	0	0
Bacteria	Proteobacteria	Gammaproteobacteria	Pseudomonadales	Moraxellaceae	Moraxella	Moraxella bovoculi		0	130	0	0	0	0	0	0	0	0	0	0	0	0	0	0		89	0	0	0
Bacteria	Actinobacteria	Actinobacteria	Streptomycetales	Streptomycetaceae	Streptomyces	Streptomyces bingchenggensis		0	0	0	0	0	0	0	0	0	0	114	0	0	0	0	0		0	0	112	0
Bacteria	Firmicutes	Bacilli	Bacillales	Staphylococcaceae	Staphylococcus	Staphylococcus aureus		0	0	108	104	127	178	106	219.8	219	0	112	187	215	0	232	207		0	707	727	542
Bacteria	Actinobacteria	Actinobacteria	Pseudonocardiales	Pseudonocardiaceae	Lentzea	Lentzea guizhouensis		0	0	0	0	0	107	0	0	0	0	0	0	0	0	115	0		0	112	0	91
Bacteria	Proteobacteria	Deltaproteobacteria	Myxococcales	Myxococcaceae	Myxococcus	Myxococcus hansupus		0	0	0	0	287	120	0	201	193	0	152	0	0	0	364	136		0	424	481	382
Bacteria	Proteobacteria	Alphaproteobacteria	Rhizobiales	Methylobacteriaceae	Methylorubrum	Methylorubrum extorquens		0	0	136	0	0	0	0	0	0	0	0	0	0	0	0	0		0	157	0	0
Bacteria	Proteobacteria	Betaproteobacteria	Burkholderiales	Alcaligenaceae	Bordetella	Bordetella sp. N		0	0	0	0	0	130	0	0	0	0	0	0	0	0	0	0		0	136	0	0
Bacteria	Actinobacteria	Actinobacteria	Streptomycetales	Streptomycetaceae	Streptomyces	Streptomyces rimosus		0	0	0	0	0	0	0	0	0	0	0	0	111	0	105	0		0	0	0	193
Bacteria	Proteobacteria	Betaproteobacteria	Burkholderiales	Comamonadaceae	Variovorax	Variovorax boronicumulans		0	0	0	0	134	104	0	0	0	0	163	0	0	0	0	703		0	248	160	492
Bacteria	Proteobacteria	Gammaproteobacteria	Pseudomonadales	Pseudomonadaceae	Pseudomonas	Pseudomonas sp. THAF187a		0	0	0	0	0	0	0	0	0	389	0	0	0	0	0	0		0	0	369	0
Bacteria	Firmicutes	Bacilli	Bacillales	Paenibacillaceae	Paenibacillus	Paenibacillus peoriae		0	0	173	0	0	115	0	196	0	0	0	0	0	0	0	0		0	319	134	0
Bacteria	Proteobacteria	Deltaproteobacteria	Bradymonadales	Bradymonadaceae	Bradymonas	Bradymonas sediminis		0	0	117	0	0	0	0	0	0	0	101	0	131	0	0	0		0	135	99	130
Bacteria	Deinococcus-Thermus	Deinococci	Deinococcales	Deinococcaceae	Deinococcus	Deinococcus radiodurans		0	0	0	0	0	207	0	0	0	0	0	0	0	0	0	0		0	216	0	0
Bacteria	Cyanobacteria	NA	Nostocales	Calotrichaceae	Calothrix	Calothrix parasitica		0	0	0	200	0	0	0	0	0	0	0	0	0	0	0	0		0	295	0	0
Bacteria	Bacteroidetes	Flavobacteriia	Flavobacteriales	Flavobacteriaceae	Antarcticibacterium	Antarcticibacterium flavum		0	0	0	0	108	144	223	0	100	0	121	0	103	0	0	0		0	494	220	102
Bacteria	Proteobacteria	Gammaproteobacteria	Oceanospirillales	Halomonadaceae	Halomonas	Halomonas sp. BC-M4-5		0	0	0	0	159	0	0	0	0	0	124	0	0	0	0	0		0	166	122	0
Bacteria	Planctomycetes	Planctomycetia	Planctomycetales	Planctomycetaceae	Bremerella	Bremerella volcania		0	0	0	0	0	0	0	0	0	0	151	0	119	0	102	0		0	0	148	198
Bacteria	Proteobacteria	Gammaproteobacteria	Enterobacterales	Yersiniaceae	Serratia	Serratia plymuthica		0	0	0	0	0	0	0	0	101	105	0	0	0	0	0	0		0	0	202	0
Bacteria	Cyanobacteria	NA	Oscillatoriales	Oscillatoriaceae	Moorea	Moorea producens		0	0	0	0	141	109	0	0	0	0	124	0	146	0	197	0		0	261	122	300
Bacteria	Proteobacteria	Betaproteobacteria	Nitrosomonadales	Sulfuricellaceae	Sulfuriferula	Sulfuriferula plumbiphila		0	0	0	0	0	0	0	0	0	0	156	0	0	0	0	151		0	0	153	106
Bacteria	Planctomycetes	Planctomycetia	Gemmatales	Gemmataceae	NA	Gemmataceae bacterium		0	0	0	0	0	109	0	0	0	0	401	0	102	0	124	142		0	114	394	298
Bacteria	Proteobacteria	Gammaproteobacteria	Chromatiales	Ectothiorhodospiraceae	Thioalkalivibrio	Thioalkalivibrio paradoxus		0	0	0	0	0	0	0	0	0	0	150	0	0	0	0	0		0	0	147	0
Bacteria	Bacteroidetes	Cytophagia	Cytophagales	Hymenobacteraceae	Hymenobacter	Hymenobacter sp. BRD72		0	0	0	0	121	0	0	109	0	0	0	0	0	0	0	0		0	126	75	0
Bacteria	Actinobacteria	Actinobacteria	Corynebacteriales	Nocardiaceae	Nocardia	Nocardia sp. CS682		0	0	0	0	0	0	0	0	0	0	0	0	0	0	102	0		0	0	0	80
Bacteria	Proteobacteria	Gammaproteobacteria	Xanthomonadales	Xanthomonadaceae	Xanthomonas	Xanthomonas arboricola		0	0	0	0	0	0	0	0	0	127	0	0	0	589	0	0		0	0	121	543
Bacteria	Proteobacteria	Gammaproteobacteria	Pseudomonadales	Pseudomonadaceae	Pseudomonas	Pseudomonas sp. R32		0	0	0	0	0	0	271	0	0	0	0	0	0	0	0	0		0	281	0	0
Bacteria	Actinobacteria	Actinobacteria	Corynebacteriales	Mycobacteriaceae	Mycolicibacterium	Mycolicibacterium smegmatis		0	0	0	0	0	170	0	0	0	0	0	0	0	0	0	0		0	177	0	0
Bacteria	Proteobacteria	Betaproteobacteria	Neisseriales	Neisseriaceae	Neisseria	Neisseria sp. 10022		0	194	0	0	0	0	0	0	0	0	0	0	0	0	0	0		133	0	0	0
Bacteria	Proteobacteria	Alphaproteobacteria	Rhizobiales	Bartonellaceae	Bartonella	Bartonella henselae		0	0	0	0	0	0	0	0	0	0	0	0	243	0	223	134		0	0	0	512
Bacteria	Proteobacteria	Gammaproteobacteria	Pseudomonadales	Pseudomonadaceae	Pseudomonas	Pseudomonas rhizosphaerae		0	260	0	0	0	0	0	0	0	0	0	0	0	0	0	0		178	0	0	0
Bacteria	Proteobacteria	Gammaproteobacteria	Xanthomonadales	Xanthomonadaceae	Stenotrophomonas	Stenotrophomonas acidaminiphila		653	1282	973	818	1072	690	5106	1564	1621	987	959	430	1238	2423	859	3370		1612	9466	5145	6502
Bacteria	Firmicutes	Clostridia	Clostridiales	Eubacteriaceae	Acetobacterium	Acetobacterium sp. KB-1		0	300	149	0	215	261	0	182	166	252	0	212	204	265	262	256		205	668	811	833
Bacteria	Firmicutes	Bacilli	Bacillales	Bacillaceae	Geobacillus	Geobacillus sp. C56-T3		0	0	0	0	0	0	0	0	0	0	0	0	0	0	0	125		0	0	0	87
Bacteria	Fusobacteria	Fusobacteriia	Fusobacteriales	Fusobacteriaceae	Fusobacterium	Fusobacterium varium		0	0	0	0	107	0	0	149	0	0	0	0	0	0	0	0		0	112	102	0
Bacteria	Proteobacteria	Deltaproteobacteria	Desulfovibrionales	Desulfovibrionaceae	Desulfovibrio	Desulfovibrio sp. G11		209	0	292	271	349	0	346	304	310	261	471	307	352	404	320	274		235	1459	1635	1167
Bacteria	Firmicutes	Clostridia	Clostridiales	Ruminococcaceae	Acutalibacter	Acutalibacter muris		0	2280	0	876	0	2228	0	1359	0	1109	293	0	1320	0	1232	811		1560	3618	2271	2851
Bacteria	Bacteroidetes	Bacteroidia	Bacteroidales	Dysgonomonadaceae	Fermentimonas	Fermentimonas caenicola		509	2498	1030	1386	1403	1124	1024	2476	1167	1070	1265	782	1033	1194	933	1324		2282	6933	6159	3791
Bacteria	Firmicutes	Bacilli	Lactobacillales	Lactobacillaceae	Companilactobacillus	Lactobacillus paralimentarius		0	134	0	0	0	0	0	0	0	0	0	0	0	0	0	0		92	0	0	0
Bacteria	Actinobacteria	Actinobacteria	Corynebacteriales	Nocardiaceae	Nocardia	Nocardia asteroides		0	0	0	0	0	0	0	0	0	0	0	0	0	0	0	107		0	0	0	75
Bacteria	Chlorobi	Chlorobia	Chlorobiales	Chlorobiaceae	Pelodictyon	Pelodictyon phaeoclathratiforme		0	0	0	0	0	104	0	0	0	0	134	0	0	0	0	0		0	108	132	0
Bacteria	Firmicutes	Bacilli	Lactobacillales	Lactobacillaceae	Limosilactobacillus	Limosilactobacillus fermentum		0	0	0	0	0	0	308	0	0	0	0	0	0	0	0	0		0	320	0	0
Bacteria	Actinobacteria	Actinobacteria	Micrococcales	Intrasporangiaceae	Janibacter	Janibacter limosus		0	0	0	0	0	0	0	0	0	0	155	0	0	0	0	0		0	0	152	0
Bacteria	Actinobacteria	Actinobacteria	Corynebacteriales	Nocardiaceae	Rhodococcus	Rhodococcus rhodochrous		0	336	241	155	287	238	329	339	0	408	352	278	482	1255	498	1141		230	1394	1332	2829
Bacteria	Proteobacteria	Alphaproteobacteria	Sphingomonadales	Sphingomonadaceae	Sphingomonas	Sphingomonas sanxanigenens		0	0	0	0	0	0	0	0	0	122	0	0	0	0	0	0		0	0	116	0
Bacteria	Verrucomicrobia	NA	NA	NA	NA	Verrucomicrobia bacterium IMCC26134		0	0	0	0	142	160	0	218	0	0	424	0	178	0	176	335		0	315	565	550
Bacteria	Actinobacteria	Actinobacteria	Corynebacteriales	Mycobacteriaceae	Mycobacterium	Mycobacterium sp. MS1601		0	0	0	0	0	0	0	0	0	0	0	0	0	0	124	0		0	0	0	98
Bacteria	Verrucomicrobia	Opitutae	Opitutales	Opitutaceae	Opitutus	Opitutus terrae		0	0	0	0	213	348	0	156	157	0	567	0	405	0	252	1113		0	585	821	1381
Bacteria	Actinobacteria	Actinobacteria	Micrococcales	Microbacteriaceae	Microbacterium	Microbacterium sp. L-031		0	0	0	0	0	0	0	0	0	0	119	0	0	0	0	0		0	0	117	0
Bacteria	Proteobacteria	Gammaproteobacteria	Enterobacterales	Hafniaceae	Edwardsiella	Edwardsiella piscicida		0	0	0	0	0	0	0	0	0	0	0	0	0	0	117	0		0	0	0	92
Bacteria	Actinobacteria	Coriobacteriia	Coriobacteriales	Atopobiaceae	Parolsenella	Parolsenella catena		0	0	0	0	149	248	0	194	169	0	0	0	136	0	159	0		0	414	303	260
Bacteria	Firmicutes	Clostridia	Clostridiales	Lachnospiraceae	Lachnoclostridium	Lachnoclostridium phytofermentans		1405	2226	2252	848	1405	619	1040	553	353	539	0	0	361	0	242	312		3105	7036	1245	768
Bacteria	Planctomycetes	NA	NA	NA	NA	Planctomycetes bacterium Poly30		0	0	0	0	0	0	0	111	0	0	173	0	176	0	169	166		0	0	246	424
Bacteria	Actinobacteria	Actinobacteria	Streptomycetales	Streptomycetaceae	Streptomyces	Streptomyces parvulus		0	0	0	0	0	244	0	0	0	0	0	0	0	0	0	0		0	255	0	0
Bacteria	Planctomycetes	Planctomycetia	Planctomycetales	Planctomycetaceae	Planctomyces	Planctomyces sp. SH-PL14		0	0	0	0	0	0	0	109	0	0	327	0	152	0	139	0		0	0	396	261
Bacteria	Proteobacteria	Gammaproteobacteria	Enterobacterales	Enterobacteriaceae	Izhakiella	Izhakiella sp. KSNA2		0	0	0	0	0	0	0	0	0	0	0	0	0	0	111	0		0	0	0	88
Bacteria	Bacteroidetes	Cytophagia	Cytophagales	Flammeovirgaceae	Flammeovirga	Flammeovirga pectinis		0	0	0	0	0	0	0	120	0	0	0	0	0	0	0	0		0	0	82	0
Bacteria	Proteobacteria	Alphaproteobacteria	Sphingomonadales	Sphingomonadaceae	Sphingopyxis	Sphingopyxis alaskensis		0	0	0	0	0	0	0	0	0	0	101	0	0	260	0	0		0	0	99	240
Bacteria	Proteobacteria	Betaproteobacteria	Burkholderiales	Oxalobacteraceae	Oxalobacter	Oxalobacter formigenes		0	174	180	209	0	148	0	342	164	153	0	0	117	0	0	0		119	670	544	116
Bacteria	Firmicutes	Clostridia	Clostridiales	Syntrophomonadaceae	Syntrophomonas	Syntrophomonas wolfei		0	630	277	248	310	261	277	182	253	242	620	1634	2152	2003	2529	2472		431	1568	3375	7712
Bacteria	Proteobacteria	Alphaproteobacteria	Caulobacterales	Caulobacteraceae	Caulobacter	Caulobacter rhizosphaerae		0	0	0	0	0	111	0	0	0	0	165	0	0	0	0	0		0	116	162	0
Bacteria	Proteobacteria	Betaproteobacteria	Burkholderiales	Comamonadaceae	Rhodoferax	Rhodoferax sp. BAB1		0	0	0	0	0	0	0	0	0	0	0	0	0	0	0	311		0	0	0	218
Bacteria	Actinobacteria	Coriobacteriia	Eggerthellales	Eggerthellaceae	Gordonibacter	Gordonibacter pamelaeae		0	0	0	0	144	532	0	155	217	0	0	0	189	0	225	165		0	705	324	480
Bacteria	Firmicutes	Clostridia	Clostridiales	Oscillospiraceae	Dysosmobacter	Dysosmobacter welbionis		21991	32340	25854	17175	23633	37515	29622	68448	31654	26355	499	8886	6264	6341	7665	5576		46900	149675	115925	22024
Bacteria	Spirochaetes	Spirochaetia	Spirochaetales	Spirochaetaceae	Sediminispirochaeta	Sediminispirochaeta smaragdinae		0	0	0	0	0	110	0	139	116	0	126	0	209	0	204	200		0	115	336	509
Bacteria	Proteobacteria	Gammaproteobacteria	Pseudomonadales	Pseudomonadaceae	Pseudomonas	Pseudomonas moraviensis		0	0	0	0	0	0	0	113	0	0	102	0	0	0	0	0		0	0	177	0
Bacteria	Proteobacteria	Betaproteobacteria	Burkholderiales	Comamonadaceae	Serpentinomonas	Serpentinomonas raichei		0	0	0	0	0	0	0	0	0	161	107	0	238	607	0	349		0	0	258	1041
Bacteria	Firmicutes	Clostridia	Clostridiales	Clostridiales Family XIII. Incertae Sedis	Mogibacterium	Mogibacterium pumilum		0	0	0	177	366	0	0	102	104	0	0	0	171	0	0	0		0	643	175	170
Bacteria	Proteobacteria	Gammaproteobacteria	Pseudomonadales	Moraxellaceae	Acinetobacter	Acinetobacter sp. dk386		0	0	0	150	0	125	0	115	0	0	0	0	0	0	0	0		0	352	79	0
Bacteria	Proteobacteria	Acidithiobacillia	Acidithiobacillales	Acidithiobacillaceae	Acidithiobacillus	Acidithiobacillus ferrivorans		0	0	0	0	0	0	0	0	0	0	249	0	162	0	138	105		0	0	244	343
Bacteria	Actinobacteria	Coriobacteriia	Eggerthellales	Eggerthellaceae	Adlercreutzia	Adlercreutzia sp. 8CFCBH1		0	0	0	0	114	175	0	714	592	0	240	0	0	0	308	0		0	302	1320	243
Bacteria	Proteobacteria	Gammaproteobacteria	Aeromonadales	Aeromonadaceae	Aeromonas	Aeromonas dhakensis		0	318	273	0	0	0	0	112	0	0	0	0	0	0	0	0		218	314	77	0
Bacteria	Actinobacteria	Actinobacteria	Micrococcales	Microbacteriaceae	Rathayibacter	Rathayibacter sp. VKM Ac-2760		0	0	0	0	0	0	0	0	0	0	251	0	0	0	0	0		0	0	246	0
Bacteria	Bacteroidetes	Chitinophagia	Chitinophagales	Chitinophagaceae	Chitinophaga	Chitinophaga sp. 1310		0	0	0	0	0	170	0	0	167	0	227	0	158	0	0	0		0	177	391	157
Bacteria	Actinobacteria	Actinobacteria	Pseudonocardiales	Pseudonocardiaceae	Actinoalloteichus	Actinoalloteichus hymeniacidonis		0	0	0	0	0	0	0	0	0	0	172	0	0	0	0	0		0	0	169	0
Bacteria	Verrucomicrobia	Opitutae	Opitutales	Opitutaceae	Nibricoccus	Nibricoccus aquaticus		0	0	0	0	111	0	0	241	196	0	180	0	159	1658	181	1127		0	116	539	2619
Bacteria	Proteobacteria	Gammaproteobacteria	Pseudomonadales	Pseudomonadaceae	Pseudomonas	Pseudomonas putida		0	348	0	0	0	134	197	0	0	0	317	148	0	0	0	0		238	344	506	0
Bacteria	Proteobacteria	Alphaproteobacteria	Rhodospirillales	Rhodospirillaceae	NA	Rhodospirillaceae bacterium B3		0	0	0	0	0	140	0	152	0	0	0	0	0	0	0	0		0	146	104	0
Bacteria	Bacteroidetes	Chitinophagia	Chitinophagales	Chitinophagaceae	Pseudobacter	Pseudobacter ginsenosidimutans		0	0	0	0	184	155	0	188	153	0	244	0	276	0	301	323		0	354	522	738
Bacteria	Proteobacteria	Gammaproteobacteria	Pseudomonadales	Pseudomonadaceae	Pseudomonas	Pseudomonas sp. S-6-2		0	0	0	0	0	0	0	0	109	0	0	0	0	0	0	233		0	0	110	163
Bacteria	Bacteroidetes	Cytophagia	Cytophagales	Cytophagaceae	Cytophaga	Cytophaga hutchinsonii		0	0	0	0	0	0	0	0	102	0	0	0	106	0	0	0		0	0	103	105
Bacteria	Actinobacteria	Actinobacteria	Streptomycetales	Streptomycetaceae	Streptomyces	Streptomyces sp. KPB2		0	0	0	0	138	0	0	0	0	0	221	0	0	0	0	0		0	144	217	0
Bacteria	Proteobacteria	Alphaproteobacteria	Rhizobiales	Bradyrhizobiaceae	Rhodopseudomonas	Rhodopseudomonas palustris		0	398	325	171	0	272	264	0	276	0	368	0	0	0	150	309		272	1185	638	334
Bacteria	Actinobacteria	Actinobacteria	Streptomycetales	Streptomycetaceae	Streptomyces	Streptomyces sp. W1SF4		0	0	0	0	0	0	0	0	0	0	246	0	0	0	0	0		0	0	241	0
Bacteria	Actinobacteria	Actinobacteria	Bifidobacteriales	Bifidobacteriaceae	Bifidobacterium	Bifidobacterium catenulatum		206	412	0	0	0	115	0	0	185	143	0	0	140	0	166	0		514	120	322	270
Bacteria	Proteobacteria	Betaproteobacteria	Rhodocyclales	Azonexaceae	Dechloromonas	Dechloromonas sp. HYN0024		0	0	0	250	0	0	0	110	142	0	0	0	0	603	0	427		0	369	218	855
Bacteria	Proteobacteria	Alphaproteobacteria	Rhizobiales	Bradyrhizobiaceae	Afipia	Afipia sp. GAS231		0	0	0	0	0	0	0	0	0	0	161	0	0	0	0	0		0	0	158	0
Bacteria	Actinobacteria	Actinobacteria	Propionibacteriales	Nocardioidaceae	Aeromicrobium	Aeromicrobium choanae		0	0	0	0	0	0	0	0	0	0	175	0	103	0	110	159		0	0	172	300
Bacteria	Proteobacteria	Alphaproteobacteria	Rhizobiales	Rhizobiaceae	Rhizobium	Rhizobium sp. NT-26		0	0	0	0	0	0	0	0	0	0	344	0	0	0	0	0		0	0	338	0
Bacteria	Actinobacteria	Actinobacteria	Micrococcales	Micrococcaceae	Micrococcus	Micrococcus luteus		0	0	103	0	0	0	130	0	0	0	0	0	0	0	0	0		0	254	0	0
Bacteria	Bacteroidetes	Bacteroidia	Marinilabiliales	Prolixibacteraceae	Draconibacterium	Draconibacterium orientale		0	1340	453	376	679	761	366	1498	286	798	1121	543	693	469	757	995		917	2959	3887	2415
Bacteria	Proteobacteria	Betaproteobacteria	Burkholderiales	Comamonadaceae	Ottowia	Ottowia oryzae		0	0	227	0	117	158	433	120	251	0	0	0	0	0	0	944		0	997	334	660
Bacteria	Firmicutes	Bacilli	Bacillales	Paenibacillaceae	Paenibacillus	Paenibacillus yonginensis		0	0	0	214	133	122	0	174	242	0	0	0	0	0	238	299		0	582	362	397
Bacteria	Proteobacteria	Gammaproteobacteria	Xanthomonadales	Xanthomonadaceae	Xanthomonas	Xanthomonas campestris		0	0	0	0	0	0	0	0	0	0	0	0	0	0	130	0		0	0	0	102
Bacteria	Firmicutes	Clostridia	Clostridiales	Peptococcaceae	Dehalobacter	Dehalobacter restrictus		0	0	0	0	0	180	0	0	0	0	0	0	0	0	0	0		0	188	0	0
Bacteria	Firmicutes	Clostridia	Clostridiales	Lachnospiraceae	Lachnospira	Lachnospira eligens		2384	3782	1667	882	881	686	813	481	388	502	0	0	235	0	199	203		5273	5701	1196	533
Bacteria	Firmicutes	Clostridia	Clostridiales	NA	Massilistercora	Massilistercora timonensis		0	0	881	580	761	1157	0	934	748	827	0	0	430	0	452	393		0	3872	2176	1059
Bacteria	Actinobacteria	Actinobacteria	Pseudonocardiales	Pseudonocardiaceae	Actinoalloteichus	Actinoalloteichus fjordicus		0	0	0	0	0	0	0	0	0	0	171	0	0	0	0	0		0	0	168	0
Bacteria	Proteobacteria	Alphaproteobacteria	Rhodobacterales	Rhodobacteraceae	Paracoccus	Paracoccus denitrificans		0	304	0	0	0	0	0	0	0	0	343	0	0	156	0	0		208	0	337	144
Bacteria	Proteobacteria	Alphaproteobacteria	Sphingomonadales	Sphingomonadaceae	Novosphingobium	Novosphingobium resinovorum		0	0	0	0	0	0	0	0	0	0	0	0	0	0	193	0		0	0	0	152
Bacteria	Bacteroidetes	Flavobacteriia	Flavobacteriales	Flavobacteriaceae	Flavobacterium	Flavobacterium sp. I3-2		0	0	316	281	473	146	457	476	306	281	270	0	162	0	0	227		0	1899	1166	320
Bacteria	Proteobacteria	Gammaproteobacteria	Enterobacterales	Enterobacteriaceae	Kosakonia	Kosakonia radicincitans		0	0	0	0	0	108	0	0	0	0	0	0	0	0	0	0		0	113	0	0
Bacteria	Proteobacteria	Alphaproteobacteria	Rhodospirillales	Rhodospirillaceae	Azospirillum	Azospirillum lipoferum		0	0	0	0	0	0	0	0	0	0	0	0	0	0	112	141		0	0	0	187
Bacteria	Spirochaetes	Spirochaetia	Spirochaetales	Spirochaetaceae	Treponema	Treponema denticola		0	0	0	0	0	0	0	0	0	0	0	0	122	0	0	0		0	0	0	121
Bacteria	Proteobacteria	Alphaproteobacteria	Sphingomonadales	Erythrobacteraceae	Porphyrobacter	Porphyrobacter sp. CACIAM 03H1		0	0	0	0	0	0	0	0	0	0	111	0	0	0	0	0		0	0	109	0
Bacteria	Nitrospirae	Nitrospira	Nitrospirales	Nitrospiraceae	Thermodesulfovibrio	Thermodesulfovibrio yellowstonii		0	0	0	0	0	0	0	0	0	0	0	0	0	0	0	101		0	0	0	71
Bacteria	Proteobacteria	Alphaproteobacteria	Sphingomonadales	Sphingomonadaceae	Sphingomonas	Sphingomonas wittichii		0	0	0	0	0	0	0	0	0	0	0	0	117	0	0	119		0	0	0	199
Bacteria	Proteobacteria	Gammaproteobacteria	Enterobacterales	Enterobacteriaceae	Kosakonia	Kosakonia sp. CCTCC M2018092		0	0	0	0	0	101	0	0	0	0	0	0	0	0	0	0		0	105	0	0
Bacteria	Planctomycetes	Planctomycetia	Isosphaerales	Isosphaeraceae	Isosphaera	Isosphaera pallida		0	0	0	0	0	0	0	0	0	0	206	0	146	0	136	0		0	0	202	252
Bacteria	Actinobacteria	Actinobacteria	Streptosporangiales	Thermomonosporaceae	Actinomadura	Actinomadura sp. WMMA1423		0	0	0	0	0	0	0	0	0	0	149	0	0	0	112	335		0	0	146	322
Bacteria	Proteobacteria	Alphaproteobacteria	Rhizobiales	Rhizobiaceae	NA	arsenite-oxidising bacterium NT-25		0	0	0	0	0	0	0	0	167	0	0	0	0	0	0	0		0	0	168	0
Bacteria	Proteobacteria	Gammaproteobacteria	Enterobacterales	Enterobacteriaceae	Klebsiella	Klebsiella quasipneumoniae		0	304	0	0	152	140	104	174	0	0	0	0	0	135	0	0		208	413	119	125
Bacteria	Verrucomicrobia	Verrucomicrobiae	Verrucomicrobiales	Verrucomicrobiaceae	Roseimicrobium	Roseimicrobium sp. ORNL1		0	0	0	0	150	104	0	219	117	0	241	0	180	0	164	191		0	265	505	442
Bacteria	Bacteroidetes	Bacteroidia	Bacteroidales	NA	Phocaeicola	Phocaeicola dorei		39225	60804	24659	20839	27072	13935	6138	23451	5382	15806	428	4144	1609	2759	637	919		85789	108325	42366	5292
Bacteria	Proteobacteria	Gammaproteobacteria	Enterobacterales	Enterobacteriaceae	Enterobacter	Enterobacter ludwigii		0	174	102	0	0	108	0	0	121	0	0	0	0	0	0	0		119	230	122	0
Bacteria	Bacteroidetes	Cytophagia	Cytophagales	Hymenobacteraceae	Rufibacter	Rufibacter tibetensis		0	0	0	0	176	0	0	0	0	0	0	0	0	0	0	0		0	184	0	0
Bacteria	Actinobacteria	Actinobacteria	Micrococcales	Cellulomonadaceae	Cellulomonas	Cellulomonas flavigena		0	114	0	0	0	0	0	0	0	0	0	0	0	0	182	247		78	0	0	316
Bacteria	Proteobacteria	Alphaproteobacteria	Rhodospirillales	Acetobacteraceae	Acetobacter	Acetobacter pomorum		0	0	0	0	0	0	120	0	0	0	0	0	0	0	0	0		0	125	0	0
Bacteria	Proteobacteria	Gammaproteobacteria	Chromatiales	Chromatiaceae	Allochromatium	Allochromatium vinosum		0	0	0	0	0	104	0	0	0	0	127	0	0	0	0	0		0	108	125	0
Bacteria	Bacteroidetes	Bacteroidia	Bacteroidales	Dysgonomonadaceae	Petrimonas	Petrimonas mucosa		720	5868	2164	2952	3106	2995	2744	5788	4073	3030	3927	2952	3452	3576	2889	4011		4827	16065	18686	11816
Bacteria	Bacteroidetes	Cytophagia	Cytophagales	Hymenobacteraceae	Nibribacter	Nibribacter sp. BT10		0	0	0	0	102	0	0	0	0	0	122	0	0	0	157	0		0	106	120	124
Bacteria	Deinococcus-Thermus	Deinococci	Deinococcales	Deinococcaceae	Deinococcus	Deinococcus swuensis		0	0	0	0	0	128	0	0	0	0	0	0	0	0	132	0		0	134	0	104
Bacteria	Proteobacteria	Gammaproteobacteria	Pseudomonadales	Moraxellaceae	Acinetobacter	Acinetobacter sp. SWBY1		807	1116	518	511	558	710	373	1063	164	294	0	0	0	191	0	154		1673	3061	1172	284
Bacteria	Proteobacteria	Betaproteobacteria	Neisseriales	Chromobacteriaceae	Pseudogulbenkiania	Pseudogulbenkiania sp. NH8B		0	0	0	204	0	0	0	0	0	312	0	0	0	0	0	106		0	301	296	74
Bacteria	Proteobacteria	Betaproteobacteria	Burkholderiales	Burkholderiaceae	Paraburkholderia	Paraburkholderia aromaticivorans		0	0	0	0	0	139	0	131	0	0	132	0	0	0	111	148		0	145	220	192
Bacteria	Firmicutes	Tissierellia	Tissierellales	Tissierellaceae	Tissierella	Tissierellia sp. JN-28		0	518	294	241	202	297	256	574	262	276	241	753	790	989	778	812		354	1482	2149	2879
Bacteria	Firmicutes	Bacilli	Bacillales	Listeriaceae	Listeria	Listeria weihenstephanensis		0	114	0	0	0	0	0	0	0	0	0	0	0	0	0	0		78	0	0	0
Bacteria	Actinobacteria	Actinobacteria	Corynebacteriales	Dietziaceae	Dietzia	Dietzia sp. oral taxon 368		0	0	0	0	0	0	0	0	0	0	0	0	162	0	0	142		0	0	0	260
Bacteria	Bacteroidetes	Flavobacteriia	Flavobacteriales	Flavobacteriaceae	NA	Flavobacteriaceae bacterium 10Alg115		0	0	0	0	122	0	0	0	113	0	105	0	0	0	0	118		0	127	217	83
Bacteria	Actinobacteria	Actinobacteria	Streptomycetales	Streptomycetaceae	Streptomyces	Streptomyces sp. FR-008		0	0	0	0	0	0	0	0	0	0	0	0	0	0	127	0		0	0	0	100
Bacteria	Bacteroidetes	Cytophagia	Cytophagales	Hymenobacteraceae	Hymenobacter	Hymenobacter swuensis		0	0	0	0	147	177	0	103	115	0	284	0	365	0	326	248		0	338	465	793
Bacteria	Proteobacteria	Alphaproteobacteria	Sphingomonadales	Sphingomonadaceae	Sphingopyxis	Sphingopyxis sp. QXT-31		0	0	0	0	0	0	0	0	173	0	0	0	0	0	0	0		0	0	174	0
Bacteria	Actinobacteria	Actinobacteria	Actinomycetales	Actinomycetaceae	Flaviflexus	Flaviflexus sp. H23T48		0	158	0	0	0	0	0	0	0	0	0	0	0	0	0	0		108	0	0	0
Bacteria	Proteobacteria	Betaproteobacteria	Rhodocyclales	Zoogloeaceae	Azoarcus	Azoarcus olearius		0	0	0	138	0	0	0	0	0	0	118	0	0	400	0	262		0	204	116	552
Bacteria	Proteobacteria	Alphaproteobacteria	Rhodospirillales	Rhodospirillaceae	Azospirillum	Azospirillum sp. TSH58		0	0	0	0	0	0	0	0	0	0	0	0	0	0	0	128		0	0	0	90
Bacteria	Proteobacteria	Deltaproteobacteria	Desulfobacterales	Desulfobacteraceae	Desulfobacter	Desulfobacter postgatei		0	0	0	0	0	0	0	0	0	0	233	0	159	0	164	132		0	0	229	379
Bacteria	Bacteroidetes	Cytophagia	Cytophagales	Hymenobacteraceae	Hymenobacter	Hymenobacter sp. DG01		0	0	0	0	126	115	0	0	170	0	0	0	335	0	291	307		0	251	171	777
Bacteria	Verrucomicrobia	Verrucomicrobiae	Verrucomicrobiales	Akkermansiaceae	Akkermansia	Akkermansia muciniphila		731	1682	776	607	1226	981	0	1644	912	922	561	254	528	0	392	292		1974	4093	3804	1038
Bacteria	Actinobacteria	Actinobacteria	Pseudonocardiales	Pseudonocardiaceae	Actinoalloteichus	Actinoalloteichus hoggarensis		0	0	0	0	0	0	0	0	0	0	129	0	0	0	0	0		0	0	127	0
Bacteria	Bacteroidetes	Cytophagia	Cytophagales	Hymenobacteraceae	Hymenobacter	Hymenobacter sp. APR13		0	0	0	0	106	130	0	0	133	471	199	0	137	0	100	194		0	247	776	351
Bacteria	Proteobacteria	Gammaproteobacteria	NA	NA	Pseudohongiella	Pseudohongiella spirulinae		0	0	0	0	0	0	0	0	0	0	113	0	0	153	0	122		0	0	111	226
Bacteria	Proteobacteria	Gammaproteobacteria	Xanthomonadales	Xanthomonadaceae	Lysobacter	Lysobacter maris		0	0	0	0	0	0	0	0	0	0	0	0	0	0	0	558		0	0	0	390
Bacteria	Proteobacteria	Gammaproteobacteria	Pseudomonadales	Pseudomonadaceae	Pseudomonas	Pseudomonas mendocina		349	1152	360	0	0	460	1498	708	0	0	1297	0	0	558	0	0		1181	2450	1758	515
Bacteria	Actinobacteria	Actinobacteria	Corynebacteriales	Tsukamurellaceae	Tsukamurella	Tsukamurella paurometabola		0	0	0	0	0	0	0	0	0	0	316	199	0	0	0	101		0	0	573	71
Bacteria	Firmicutes	Bacilli	Bacillales	Staphylococcaceae	Staphylococcus	Staphylococcus cohnii		0	170	0	0	0	0	0	0	0	0	0	0	0	0	0	0		116	0	0	0
Bacteria	Firmicutes	Bacilli	Lactobacillales	Streptococcaceae	Streptococcus	Streptococcus gallolyticus		463	0	231	0	0	110	0	0	0	0	0	0	0	0	0	0		521	381	0	0
Bacteria	Actinobacteria	Actinobacteria	Bifidobacteriales	Bifidobacteriaceae	Bifidobacterium	Bifidobacterium breve		426	1060	448	302	581	773	0	945	484	466	207	0	309	107	358	205		1205	2374	1780	831
Bacteria	Proteobacteria	Betaproteobacteria	Burkholderiales	Alcaligenaceae	NA	Alcaligenaceae bacterium SJ-26		0	0	118	0	0	0	0	0	0	0	0	0	0	0	0	0		0	136	0	0
Bacteria	Firmicutes	Clostridia	Clostridiales	Peptostreptococcaceae	Romboutsia	Romboutsia hominis		752	1238	543	406	385	539	748	868	736	524	0	565	250	405	595	536		1694	2965	2578	1467
Bacteria	Proteobacteria	Alphaproteobacteria	Rhodobacterales	Rhodobacteraceae	Paracoccus	Paracoccus yeei		165	418	207	191	227	387	0	303	0	267	335	226	313	316	408	348		472	1161	1088	1168
Bacteria	Proteobacteria	Betaproteobacteria	Burkholderiales	Alcaligenaceae	Achromobacter	Achromobacter ruhlandii		0	0	153	179	0	0	0	105	0	0	0	0	0	0	260	0		0	440	72	205
Bacteria	Synergistetes	Synergistia	Synergistales	Synergistaceae	Thermovirga	Thermovirga lienii		0	0	0	0	0	0	0	0	0	0	0	0	0	194	133	103		0	0	0	356
Bacteria	Firmicutes	Clostridia	Thermoanaerobacterales	Thermoanaerobacteraceae	Moorella	Moorella thermoacetica		0	0	0	145	135	170	0	179	122	0	218	0	142	0	273	0		0	532	460	356
Bacteria	Bacteroidetes	Flavobacteriia	Flavobacteriales	Flavobacteriaceae	Tenacibaculum	Tenacibaculum dicentrarchi		0	0	0	117	151	0	0	0	0	0	0	0	0	0	105	0		0	331	0	83
Bacteria	Actinobacteria	Actinobacteria	Corynebacteriales	Nocardiaceae	Nocardia	Nocardia otitidiscaviarum		0	0	0	0	0	0	0	0	0	0	151	0	0	0	0	0		0	0	148	0
Bacteria	Proteobacteria	Gammaproteobacteria	Oceanospirillales	Saccharospirillaceae	Saccharospirillum	Saccharospirillum mangrovi		0	0	0	0	0	0	0	0	0	107	117	0	132	146	0	170		0	0	217	385
Bacteria	Actinobacteria	Actinobacteria	Bifidobacteriales	Bifidobacteriaceae	Bifidobacterium	Bifidobacterium bifidum		103	232	0	138	0	135	275	0	385	391	0	223	0	0	382	204		275	630	1053	444
Bacteria	Bacteroidetes	Flavobacteriia	Flavobacteriales	Flavobacteriaceae	Kordia	Kordia antarctica		0	0	0	0	0	125	0	0	0	0	0	0	177	0	190	0		0	130	0	326
Bacteria	Proteobacteria	Gammaproteobacteria	Pseudomonadales	Moraxellaceae	Acinetobacter	Acinetobacter sp. LoGeW2-3		0	0	156	414	845	115	4548	1333	549	1139	0	0	107	2937	0	1953		0	6514	2546	4182
Bacteria	Proteobacteria	Alphaproteobacteria	Rhizobiales	Methylobacteriaceae	Methylobacterium	Methylobacterium aquaticum		0	0	0	0	0	0	0	100	0	147	181	0	404	0	306	221		0	0	386	798
Bacteria	Actinobacteria	Actinobacteria	Streptomycetales	Streptomycetaceae	Streptacidiphilus	Streptacidiphilus bronchialis		0	0	0	0	0	136	0	0	0	0	115	0	0	0	0	0		0	142	113	0
Bacteria	Proteobacteria	Alphaproteobacteria	Sphingomonadales	Erythrobacteraceae	Croceicoccus	Croceicoccus naphthovorans		0	0	0	0	0	0	0	0	0	128	0	0	101	0	0	0		0	0	122	100
Bacteria	Proteobacteria	Betaproteobacteria	Burkholderiales	Alcaligenaceae	Achromobacter	Achromobacter spanius		0	0	0	0	140	0	0	0	0	0	327	0	0	0	129	192		0	146	321	236
Bacteria	Bacteroidetes	Cytophagia	Cytophagales	Fulvivirgaceae	Chryseolinea	Chryseolinea soli		0	0	0	0	260	200	0	193	179	0	220	0	271	0	133	141		0	480	528	474
Bacteria	Actinobacteria	Actinobacteria	Corynebacteriales	Corynebacteriaceae	Corynebacterium	Corynebacterium maris		0	0	0	0	0	0	0	0	0	0	0	0	0	0	106	0		0	0	0	84
Bacteria	Bacteroidetes	Chitinophagia	Chitinophagales	Chitinophagaceae	Flavisolibacter	Flavisolibacter tropicus		0	0	0	0	0	0	0	0	0	0	0	0	0	0	0	121		0	0	0	85
Bacteria	Actinobacteria	Coriobacteriia	Eggerthellales	Eggerthellaceae	Slackia	Slackia heliotrinireducens		1335	1952	1143	919	1011	1564	0	0	1173	1089	404	0	695	0	755	670		2840	5360	2610	1755
Bacteria	Proteobacteria	Gammaproteobacteria	Pseudomonadales	Moraxellaceae	Acinetobacter	Acinetobacter pittii		0	138	218	150	137	121	0	0	0	0	0	0	0	116	0	113		94	742	0	186
Bacteria	Actinobacteria	Rubrobacteria	Rubrobacterales	Rubrobacteraceae	Rubrobacter	Rubrobacter xylanophilus		0	0	0	0	0	0	0	0	0	0	186	0	0	0	101	0		0	0	183	80
Bacteria	Actinobacteria	Actinobacteria	Corynebacteriales	Corynebacteriaceae	Corynebacterium	Corynebacterium aquilae		0	0	0	0	0	0	0	0	0	143	0	0	0	0	0	0		0	0	136	0
Bacteria	Bacteroidetes	Bacteroidia	Bacteroidales	Odoribacteraceae	Butyricimonas	Butyricimonas faecalis		829	1218	676	553	886	557	723	1304	507	815	226	590	482	0	534	237		1768	3850	3177	1067
Bacteria	Proteobacteria	Alphaproteobacteria	Rhodobacterales	Rhodobacteraceae	Paracoccus	Paracoccus zhejiangensis		0	330	0	0	114	0	0	0	0	180	0	0	0	205	288	182		226	119	171	543
Bacteria	Firmicutes	Bacilli	Bacillales	NA	Gemella	Gemella sanguinis		0	0	118	195	0	174	190	0	162	147	0	0	0	0	0	0		0	803	303	0
Bacteria	Bacteroidetes	Flavobacteriia	Flavobacteriales	Weeksellaceae	Weeksella	Weeksella virosa		221	0	0	0	0	0	0	175	0	0	0	0	0	212	0	215		249	0	120	346
Bacteria	Actinobacteria	Actinobacteria	Propionibacteriales	Nocardioidaceae	Nocardioides	Nocardioides humi		0	458	0	0	112	0	0	0	114	0	148	0	117	442	160	0		313	117	260	650
Bacteria	Bacteroidetes	Cytophagia	Cytophagales	Hymenobacteraceae	Hymenobacter	Hymenobacter nivis		0	0	0	0	127	0	0	168	0	0	135	0	0	0	123	0		0	133	247	97
Bacteria	Proteobacteria	Gammaproteobacteria	Enterobacterales	Enterobacteriaceae	Cronobacter	Cronobacter malonaticus		0	140	0	0	0	0	0	0	0	0	0	0	0	0	0	0		96	0	0	0
Bacteria	Actinobacteria	Actinobacteria	Pseudonocardiales	Pseudonocardiaceae	Saccharothrix	Saccharothrix syringae		0	0	0	0	0	0	0	0	0	0	274	0	130	0	118	107		0	0	269	297
Bacteria	Proteobacteria	Gammaproteobacteria	Enterobacterales	Enterobacteriaceae	Enterobacter	Enterobacter asburiae		0	0	0	0	0	141	0	116	0	0	0	0	0	0	0	0		0	147	79	0
Bacteria	Chloroflexi	Chloroflexia	Chloroflexales	Roseiflexaceae	Roseiflexus	Roseiflexus castenholzii		0	0	0	0	0	0	0	0	0	0	122	0	145	0	102	148		0	0	120	328
Bacteria	Chlorobi	Chlorobia	Chlorobiales	Chlorobiaceae	Prosthecochloris	Prosthecochloris sp. CIB 2401		0	0	200	184	224	182	0	202	218	0	384	0	390	311	317	259		0	926	734	1106
Bacteria	Proteobacteria	Betaproteobacteria	Burkholderiales	Burkholderiaceae	Burkholderia	Burkholderia sp. BDU8		0	0	0	0	0	0	0	0	111	0	141	0	0	0	0	0		0	0	250	0
Bacteria	Actinobacteria	Actinobacteria	Pseudonocardiales	Pseudonocardiaceae	Kibdelosporangium	Kibdelosporangium phytohabitans		0	0	0	0	0	0	0	0	0	0	105	0	0	0	0	0		0	0	103	0
Bacteria	Actinobacteria	Actinobacteria	Micrococcales	Brevibacteriaceae	Brevibacterium	Brevibacterium linens		0	368	174	115	110	0	0	0	142	115	166	0	217	158	134	0		252	485	415	468
Bacteria	Bacteroidetes	Bacteroidia	Bacteroidales	Rikenellaceae	Alistipes	Alistipes dispar		2194	4058	1350	1373	1036	894	0	786	1459	1806	284	0	972	1226	469	552		5248	5596	3999	2854
Bacteria	Bacteroidetes	Flavobacteriia	Flavobacteriales	Weeksellaceae	Chryseobacterium	Chryseobacterium sp. NEB161		159	200	182	131	155	194	288	458	202	226	0	0	0	0	0	0		316	1066	731	0
Bacteria	Proteobacteria	Alphaproteobacteria	Rhodospirillales	Acetobacteraceae	Acetobacter	Acetobacter oryzifermentans		0	0	0	0	0	0	0	115	0	0	0	0	0	0	0	0		0	0	79	0
Bacteria	Firmicutes	Negativicutes	Veillonellales	Veillonellaceae	Veillonella	Veillonella parvula		0	0	152	0	0	0	0	0	0	0	0	0	0	0	0	0		0	175	0	0
Bacteria	Proteobacteria	Gammaproteobacteria	Pseudomonadales	Pseudomonadaceae	Pseudomonas	Pseudomonas saudiphocaensis		0	392	204	0	140	0	0	0	0	0	0	0	0	262	0	103		268	381	0	314
Bacteria	Proteobacteria	Gammaproteobacteria	Pseudomonadales	Pseudomonadaceae	Pseudomonas	Pseudomonas mendocina		121	134	126	0	0	0	0	0	0	0	0	0	102	0	0	206		228	145	0	245
Bacteria	Actinobacteria	Actinobacteria	Micrococcales	Intrasporangiaceae	Ornithinimicrobium	Ornithinimicrobium flavum		0	0	0	101	0	0	0	0	0	0	322	0	0	0	176	0		0	149	316	139
Bacteria	Verrucomicrobia	Verrucomicrobiae	Verrucomicrobiales	Verrucomicrobiaceae	Luteolibacter	Luteolibacter sp. G-1-1-1		0	0	0	0	110	104	0	135	176	0	369	0	171	571	210	387		0	223	631	1134
Bacteria	Proteobacteria	Gammaproteobacteria	Xanthomonadales	Xanthomonadaceae	Xanthomonas	Xanthomonas translucens		0	0	198	0	0	0	0	0	0	0	0	0	120	0	238	130		0	228	0	398
Bacteria	Proteobacteria	Gammaproteobacteria	NA	NA	Thiolapillus	Thiolapillus brandeum		0	0	0	0	0	0	0	131	104	0	0	0	0	0	0	0		0	0	195	0
Bacteria	Firmicutes	Bacilli	Lactobacillales	Lactobacillaceae	Lacticaseibacillus	Lactobacillus rhamnosus		0	100	0	0	0	0	0	150	0	0	0	0	0	0	0	0		68	0	103	0
Bacteria	Actinobacteria	Actinobacteria	Micrococcales	Micrococcaceae	Micrococcus	Micrococcus luteus		420	1198	327	338	442	579	278	710	427	404	572	270	419	365	341	196		1293	2230	2217	1160
Bacteria	Bacteroidetes	Bacteroidia	Bacteroidales	Porphyromonadaceae	Porphyromonas	Porphyromonas gingivalis		400	0	224	159	188	203	0	567	239	498	137	0	150	0	190	129		451	901	1235	389
Bacteria	Cyanobacteria	NA	Nostocales	Nostocaceae	Nostoc	Nostoc sphaeroides		0	0	0	0	106	0	0	0	0	0	0	0	0	0	0	0		0	111	0	0
Bacteria	Proteobacteria	Gammaproteobacteria	Xanthomonadales	Xanthomonadaceae	Lysobacter	Lysobacter antibioticus		0	0	0	0	0	0	0	108	0	0	127	0	118	0	112	131		0	0	199	297
Bacteria	Proteobacteria	Alphaproteobacteria	Rhizobiales	Rhizobiaceae	Rhizobium	Rhizobium sp. N6212		0	0	0	0	0	0	0	0	0	0	193	0	0	0	0	0		0	0	189	0
Bacteria	Proteobacteria	Betaproteobacteria	Burkholderiales	Alcaligenaceae	Bordetella	Bordetella bronchialis		126	0	0	0	0	0	0	0	0	0	105	0	0	0	144	151		142	0	103	220
Bacteria	Bacteroidetes	Bacteroidia	Bacteroidales	Rikenellaceae	Alistipes	Alistipes shahii		6286	9198	6828	4770	7126	6191	6788	10646	6015	5270	605	2252	2109	0	2009	757		13374	35846	21905	4212
Bacteria	Actinobacteria	Actinobacteria	Actinomycetales	Actinomycetaceae	Actinomyces	Actinomyces radicidentis		208	0	161	150	139	434	309	199	216	298	229	359	277	0	463	223		234	1326	1335	797
Bacteria	Firmicutes	Negativicutes	Selenomonadales	Selenomonadaceae	Selenomonas	Selenomonas sputigena		0	0	611	0	437	828	0	465	338	789	130	0	437	0	332	187		0	2024	1535	828
Bacteria	Firmicutes	Bacilli	Bacillales	Planococcaceae	Solibacillus	Solibacillus sp. R5-41		0	0	0	0	0	0	0	0	0	119	0	0	137	0	102	0		0	0	113	216
Bacteria	Proteobacteria	Gammaproteobacteria	Oceanospirillales	Halomonadaceae	Pistricoccus	Pistricoccus aurantiacus		0	0	0	0	0	0	0	0	0	0	144	0	0	0	0	0		0	0	141	0
Bacteria	Firmicutes	Bacilli	Lactobacillales	Lactobacillaceae	Lactobacillus	Lactobacillus amylovorus		273	0	173	0	0	0	255	152	0	0	0	0	0	0	0	0		307	464	104	0
Bacteria	Proteobacteria	Deltaproteobacteria	Desulfovibrionales	Desulfovibrionaceae	Desulfovibrio	Candidatus Desulfovibrio trichonymphae		0	0	122	0	0	0	0	0	0	0	0	0	0	0	128	0		0	140	0	101
Bacteria	Firmicutes	Bacilli	Bacillales	Bacillaceae	Lysinibacillus	Lysinibacillus fusiformis		0	0	0	0	0	0	0	0	126	0	0	0	0	0	0	0		0	0	127	0
Bacteria	Balneolaeota	NA	NA	NA	Candidatus Cyclonatronum	Candidatus Cyclonatronum proteinivorum		0	0	0	152	141	117	0	177	0	0	130	0	203	0	169	196		0	494	249	472
Bacteria	Proteobacteria	Betaproteobacteria	NA	NA	NA	Betaproteobacteria bacterium GR16-43		0	0	0	145	0	0	0	0	0	0	0	0	0	0	123	0		0	214	0	97
Bacteria	Proteobacteria	Gammaproteobacteria	Methylococcales	Methylothermaceae	NA	Methylomonas clara		0	0	0	109	0	0	0	0	0	0	0	0	0	0	0	0		0	161	0	0
Bacteria	Firmicutes	Clostridia	Thermoanaerobacterales	Thermoanaerobacterales Family III. Incertae Sedis	Thermoanaerobacterium	Thermoanaerobacterium thermosaccharolyticum		0	0	0	0	0	0	0	113	0	0	0	0	0	0	0	0		0	0	77	0
Bacteria	Proteobacteria	Betaproteobacteria	Burkholderiales	NA	Leptothrix	Leptothrix cholodnii		161	0	0	0	0	0	0	0	0	0	108	0	312	0	0	797		181	0	106	867
Bacteria	Proteobacteria	Deltaproteobacteria	Desulfovibrionales	Desulfovibrionaceae	Desulfovibrio	Desulfovibrio alaskensis		0	2446	1077	966	847	883	1015	1606	815	944	4236	1280	1810	1214	1575	1189		1674	5526	8662	4995
Bacteria	Firmicutes	Erysipelotrichia	Erysipelotrichales	Erysipelotrichaceae	Amedibacterium	Amedibacterium intestinale		0	0	117	0	0	378	241	164	490	0	0	0	0	0	0	0		0	779	605	0
Bacteria	Actinobacteria	Actinobacteria	Pseudonocardiales	Pseudonocardiaceae	Pseudonocardia	Pseudonocardia sp. EC080610-09		0	0	0	0	0	0	0	0	0	0	101	0	0	0	0	0		0	0	99	0
Bacteria	Bacteroidetes	Sphingobacteriia	Sphingobacteriales	Sphingobacteriaceae	Sphingobacterium	Sphingobacterium sp. ML3W		0	0	115	0	0	0	0	0	0	118	0	0	0	0	0	119		0	132	112	83
Bacteria	Bacteroidetes	Flavobacteriia	Flavobacteriales	Flavobacteriaceae	Flavobacterium	Flavobacterium psychrophilum		0	288	0	0	165	0	0	0	0	0	0	0	0	287	117	0		197	172	0	357
Bacteria	Proteobacteria	Betaproteobacteria	Burkholderiales	Alcaligenaceae	Pigmentiphaga	Pigmentiphaga aceris		0	0	0	0	0	0	0	0	0	0	0	0	0	331	0	0		0	0	0	305
Bacteria	Actinobacteria	Actinobacteria	Streptomycetales	Streptomycetaceae	Streptomyces	Streptomyces sp. GY16		0	0	0	0	0	0	0	0	0	0	135	0	0	0	0	0		0	0	132	0
Bacteria	Proteobacteria	Gammaproteobacteria	Enterobacterales	Morganellaceae	Morganella	Morganella morganii		0	110	0	0	0	0	0	0	0	0	126	0	201	0	0	0		75	0	124	200
Bacteria	Firmicutes	Bacilli	Bacillales	Planococcaceae	Rummeliibacillus	Rummeliibacillus stabekisii		0	0	0	0	0	0	243	296	394	0	0	0	0	0	0	0		0	252	599	0
Bacteria	Proteobacteria	Betaproteobacteria	Burkholderiales	Oxalobacteraceae	Janthinobacterium	Janthinobacterium sp. Marseille		0	0	0	0	0	0	0	0	0	0	0	0	151	262	0	241		0	0	0	561
Bacteria	Actinobacteria	Actinobacteria	Corynebacteriales	Corynebacteriaceae	Corynebacterium	Corynebacterium lactis		0	0	0	0	0	0	0	0	0	0	0	0	0	125	0	0		0	0	0	115
Bacteria	Bacteroidetes	Flavobacteriia	Flavobacteriales	Flavobacteriaceae	Nonlabens	Nonlabens sp. Ci31		0	0	0	0	0	0	0	0	0	0	132	0	0	0	0	0		0	0	130	0
Bacteria	Bacteroidetes	Sphingobacteriia	Sphingobacteriales	Sphingobacteriaceae	Mucilaginibacter	Mucilaginibacter xinganensis		0	0	0	0	0	0	0	0	0	0	0	0	147	0	131	106		0	0	0	323
Bacteria	Firmicutes	Clostridia	Clostridiales	Peptococcaceae	Desulfotomaculum	Desulfotomaculum nigrificans		0	0	0	0	0	0	0	0	138	0	225	0	116	234	159	207		0	0	360	601
Bacteria	Actinobacteria	Actinobacteria	Propionibacteriales	Propionibacteriaceae	Raineyella	Raineyella sp. CBA3103		0	0	0	0	0	0	0	0	0	0	0	0	194	0	174	0		0	0	0	330
Bacteria	Firmicutes	Bacilli	Bacillales	Staphylococcaceae	Staphylococcus	Staphylococcus arlettae		0	102	0	0	0	0	0	0	0	0	0	0	0	0	0	0		70	0	0	0
Bacteria	Firmicutes	Bacilli	Lactobacillales	Lactobacillaceae	Loigolactobacillus	Lactobacillus coryniformis		0	0	0	0	0	0	114	0	0	0	0	0	0	0	0	0		0	118	0	0
Bacteria	Synergistetes	Synergistia	Synergistales	Synergistaceae	Aminobacterium	Aminobacterium colombiense		0	0	0	0	0	0	0	0	0	0	153	101	153	0	110	0		0	0	283	239
Bacteria	Proteobacteria	Alphaproteobacteria	Sphingomonadales	Sphingomonadaceae	Sphingobium	Sphingobium sp. PAMC28499		0	0	0	0	0	0	0	0	0	267	0	0	0	0	0	0		0	0	254	0
Bacteria	Proteobacteria	Deltaproteobacteria	Myxococcales	Labilitrichaceae	Labilithrix	Labilithrix luteola		0	0	0	0	0	103	0	0	0	0	518	0	0	0	113	144		0	107	508	190
Bacteria	Actinobacteria	Actinobacteria	Bifidobacteriales	Bifidobacteriaceae	Bifidobacterium	Bifidobacterium angulatum		5311	6020	1974	655	2833	2997	3292	5082	1206	954	976	2860	2510	1929	1228	2442		10102	12739	10331	6953
Bacteria	Kiritimatiellaeota	NA	NA	NA	NA	Kiritimatiellaeota bacterium S-5007		0	0	0	0	165	234	0	268	212	0	339	0	333	0	337	294		0	416	729	803
Bacteria	Actinobacteria	Actinobacteria	Micrococcales	Micrococcaceae	Kocuria	Kocuria flava		0	0	0	0	0	0	0	149	0	0	0	0	104	0	0	0		0	0	102	103
Bacteria	Firmicutes	Clostridia	Halanaerobiales	NA	Anoxybacter	Anoxybacter fermentans		0	0	0	0	103	102	0	0	194	0	0	0	285	0	0	324		0	213	195	511
Bacteria	Proteobacteria	Deltaproteobacteria	Desulfobacterales	Desulfobulbaceae	Desulfobulbus	Desulfobulbus oralis		0	664	0	198	182	219	0	188	150	0	341	0	307	0	286	203		454	710	615	672
Bacteria	Firmicutes	Clostridia	Clostridiales	Clostridiaceae	Clostridium	Clostridium acetobutylicum		0	0	242	182	157	260	0	105	102.333	0	0	0	0	0	0	0		0	983	175	0
Bacteria	Bacteroidetes	Cytophagia	Cytophagales	Cyclobacteriaceae	Aquiflexum	Aquiflexum balticum		0	0	129	0	0	109	0	0	112	0	142	0	300	0	298	316		0	263	252	754
Bacteria	Bacteroidetes	Cytophagia	Cytophagales	Hymenobacteraceae	Hymenobacter	Hymenobacter sp. HDW8		0	0	0	0	123	0	0	100	0	0	0	0	0	0	0	0		0	128	68	0
Bacteria	Actinobacteria	Actinobacteria	Streptomycetales	Streptomycetaceae	Streptomyces	Streptomyces paludis		0	0	0	0	0	0	0	0	0	0	122	0	0	0	0	0		0	0	120	0
Bacteria	Proteobacteria	Gammaproteobacteria	Enterobacterales	Hafniaceae	Edwardsiella	Edwardsiella tarda		0	0	0	0	0	0	0	112	0	0	0	0	109	0	0	153		0	0	77	215
Bacteria	Firmicutes	Bacilli	Bacillales	Paenibacillaceae	NA	Paenibacillaceae bacterium GAS479		0	0	0	0	119	131	0	120	115	0	0	0	110	0	145	100		0	261	198	293
Bacteria	Proteobacteria	Alphaproteobacteria	Rhizobiales	Rhizobiaceae	Rhizobium	Rhizobium flavum		142	0	0	144	0	137	0	306	0	102	211	0	147	186	0	0		160	356	513	318
Bacteria	Proteobacteria	Gammaproteobacteria	Pseudomonadales	Pseudomonadaceae	Pseudomonas	Pseudomonas sp. BJP69		0	0	141	0	0	126	395	0	0	0	301	0	0	247	0	677		0	703	295	702
Bacteria	Firmicutes	Bacilli	Bacillales	Bacillaceae	Bacillus	Bacillus sp. FJAT-42376		0	0	0	0	0	0	0	0	109	0	0	0	103	0	0	0		0	0	110	102
Bacteria	Actinobacteria	Actinobacteria	Streptomycetales	Streptomycetaceae	Streptomyces	Streptomyces sp. WAC06273		0	0	0	157	0	0	0	0	0	0	0	0	0	0	0	0		0	232	0	0
Bacteria	Actinobacteria	Actinobacteria	Bifidobacteriales	Bifidobacteriaceae	Bifidobacterium	Bifidobacterium catenulatum		0	142	0	0	0	0	134	0	0	0	0	0	0	0	0	0		97	139	0	0
Bacteria	Proteobacteria	Alphaproteobacteria	Rhodobacterales	Rhodobacteraceae	Paracoccus	Paracoccus denitrificans		0	0	0	0	0	0	0	113	0	0	0	0	0	0	0	306		0	0	77	214
Bacteria	Proteobacteria	Betaproteobacteria	Burkholderiales	Alcaligenaceae	Bordetella	Bordetella parapertussis		0	0	0	0	0	0	0	0	0	0	0	0	0	102	0	121		0	0	0	179
Bacteria	Proteobacteria	Gammaproteobacteria	Pseudomonadales	Pseudomonadaceae	Pseudomonas	Pseudomonas plecoglossicida		0	630	0	190	0	127	337	0	111	183	0	0	109	670	0	366		431	763	286	982
Bacteria	Bacteroidetes	Flavobacteriia	Flavobacteriales	Weeksellaceae	Chryseobacterium	Chryseobacterium sp. 6424		0	0	0	0	0	0	0	0	0	0	0	0	0	0	0	214		0	0	0	150
Bacteria	Proteobacteria	Alphaproteobacteria	Rhizobiales	Phyllobacteriaceae	Mesorhizobium	Mesorhizobium ciceri		0	0	0	0	0	0	0	0	0	0	122	0	0	0	0	0		0	0	120	0
Bacteria	Actinobacteria	Actinobacteria	Micromonosporales	Micromonosporaceae	Phytohabitans	Phytohabitans flavus		0	0	0	0	144	0	0	0	0	0	202	0	0	0	0	0		0	150	198	0
Bacteria	Proteobacteria	Betaproteobacteria	Burkholderiales	Alcaligenaceae	Bordetella	Bordetella pseudohinzii		0	0	0	0	0	0	0	0	0	0	0	0	0	0	133	0		0	0	0	105
Bacteria	Actinobacteria	Actinobacteria	Bifidobacteriales	Bifidobacteriaceae	Bifidobacterium	Bifidobacterium indicum		0	0	0	0	0	104	0	0	0	0	0	0	0	0	0	0		0	108	0	0
Bacteria	Firmicutes	Clostridia	Clostridiales	Peptococcaceae	Desulfosporosinus	Desulfosporosinus youngiae		0	0	141	119	217	397	0	285	234	253	302	875	1297	1566	1392	1291		0	978	2122	4735
Bacteria	Bacteroidetes	Bacteroidia	Bacteroidales	Bacteroidaceae	Bacteroides	Bacteroides thetaiotaomicron		8489	13558	7047	5413.8	6712.6	4613	6640.5	11050	6149.4	5387	247	1433	1272	1420	1105	1230		18839	34818	20997	4306
Bacteria	Actinobacteria	Actinobacteria	Propionibacteriales	Nocardioidaceae	Nocardioides	Nocardioides sp. HDW12B		0	0	0	0	0	0	0	0	0	0	171	0	0	0	0	0		0	0	168	0
Bacteria	NA	NA	NA	NA	NA	bacterium BFN5		0	328	0	193	200	112	0	207	265	0	0	0	0	0	144	0		224	611	408	114
Bacteria	Actinobacteria	Actinobacteria	Actinomycetales	Actinomycetaceae	Actinomyces	Actinomyces sp. Z16		0	0	0	0	251	0	0	332	0	0	0	0	0	0	115	115		0	262	227	171
Bacteria	Proteobacteria	Gammaproteobacteria	Chromatiales	Chromatiaceae	Thioflavicoccus	Thioflavicoccus mobilis		0	0	0	0	0	0	0	0	0	0	187	0	188	0	103	113		0	0	184	347
Bacteria	Proteobacteria	Gammaproteobacteria	Xanthomonadales	Xanthomonadaceae	Luteimonas	Luteimonas yindakuii		0	0	0	0	0	0	0	0	233	0	0	0	111	0	0	240		0	0	234	278
Bacteria	Bacteroidetes	Cytophagia	Cytophagales	Flammeovirgaceae	Flammeovirga	Flammeovirga sp. MY04		0	0	0	0	218	151	0	155	171	0	0	0	0	0	0	0		0	385	278	0
Bacteria	Proteobacteria	Betaproteobacteria	Burkholderiales	Burkholderiaceae	Cupriavidus	Cupriavidus basilensis		0	0	0	0	0	0	0	0	0	0	0	0	0	0	0	114		0	0	0	80
Bacteria	Proteobacteria	Betaproteobacteria	Burkholderiales	Burkholderiaceae	Burkholderia	Burkholderia sp. CCGE1003		0	0	0	0	0	0	0	0	0	0	116	0	0	0	0	0		0	0	114	0
Bacteria	Bacteroidetes	Bacteroidia	Bacteroidales	NA	NA	Bacteroidales bacterium CF		4075	10322	3802	3750	4519	3947	3539	6466	3388	2967	2601	2743	3502	2924	2703	3144		11654	22422	16826	10512
Bacteria	Proteobacteria	Alphaproteobacteria	Rhizobiales	Bradyrhizobiaceae	Bradyrhizobium	Bradyrhizobium elkanii		0	0	0	0	0	0	0	0	157	0	145	0	0	0	241	0		0	0	300	190
Bacteria	Firmicutes	Clostridia	Thermoanaerobacterales	Thermoanaerobacteraceae	Thermoanaerobacter	Thermoanaerobacter sp. X513		0	298	0	0	0	0	0	0	144	0	0	0	0	178	130	185		204	0	145	395
Bacteria	Proteobacteria	Betaproteobacteria	Burkholderiales	Comamonadaceae	Variovorax	Variovorax sp. PBL-H6		0	0	0	0	0	0	0	0	0	0	196	0	0	0	0	0		0	0	192	0
Bacteria	Proteobacteria	Gammaproteobacteria	Chromatiales	Thioalkalispiraceae	Sulfurivermis	Sulfurivermis fontis		0	636	277	236	354	338	0	828	272	275	602	0	278	0	307	405		435	1390	1692	802
Bacteria	Firmicutes	Clostridia	Clostridiales	Clostridiaceae	Clostridium	Clostridium botulinum		0	0	0	0	256	0	0	107	0	0	0	0	0	0	0	0		0	267	73	0
Bacteria	Proteobacteria	Gammaproteobacteria	Aeromonadales	Aeromonadaceae	Aeromonas	Aeromonas schubertii		0	278	161	0	100	189	0	268	0	187	0	0	0	0	0	0		190	486	361	0
Bacteria	Firmicutes	Bacilli	Lactobacillales	Streptococcaceae	Streptococcus	Streptococcus equi		0	124	0	0	0	0	0	0	0	0	0	0	0	0	0	0		85	0	0	0
Bacteria	Firmicutes	Clostridia	Clostridiales	Peptococcaceae	Desulfitobacterium	Desulfitobacterium dichloroeliminans		0	562	223	0	116	124	0	102	154	0	155	0	550	740	471	489		385	507	377	1943
Bacteria	Bacteroidetes	Sphingobacteriia	Sphingobacteriales	Sphingobacteriaceae	Sphingobacterium	Sphingobacterium hotanense		244	332	310	274	278	270	493	460	210	146	0	0	108	217	136	128		502	1846	665	504
Bacteria	Proteobacteria	Gammaproteobacteria	Acidiferrobacterales	Acidiferrobacteraceae	Sulfuricaulis	Sulfuricaulis limicola		0	0	0	0	0	0	0	0	0	0	221	0	0	0	217	0		0	0	217	171
Bacteria	Proteobacteria	Deltaproteobacteria	Desulfovibrionales	Desulfovibrionaceae	Desulfovibrio	Desulfovibrio piger		741	1434	972	720	1413	1111	1579	2000	1121	957	231	0	215	0	322	271		1816	6454	3632	658
Bacteria	Actinobacteria	Actinobacteria	Corynebacteriales	Corynebacteriaceae	Corynebacterium	Corynebacterium endometrii		0	154	112	0	0	141	0	0	0	0	0	0	0	0	0	0		105	276	0	0
Bacteria	Proteobacteria	Gammaproteobacteria	Xanthomonadales	Xanthomonadaceae	Xanthomonas	Xanthomonas campestris		0	0	0	0	0	0	0	0	0	0	0	0	134	0	0	0		0	0	0	133
Bacteria	Proteobacteria	Epsilonproteobacteria	Campylobacterales	Campylobacteraceae	Campylobacter	Campylobacter corcagiensis		0	114	0	0	0	0	0	0	0	0	0	0	0	0	0	0		78	0	0	0
Bacteria	Firmicutes	Bacilli	Lactobacillales	Lactobacillaceae	Lactiplantibacillus	Lactobacillus pentosus		0	0	0	0	0	0	0	0	0	0	0	0	180	0	0	0		0	0	0	179
Bacteria	Proteobacteria	Epsilonproteobacteria	Campylobacterales	Helicobacteraceae	Helicobacter	Helicobacter pylori		1948	2882	1270	1124	1335	1522	1378	2871	1222	0	2174	1347	1251	1079	1360	1720		4166	7533	7106	4516
Bacteria	Proteobacteria	Betaproteobacteria	Neisseriales	Chromobacteriaceae	Aquaspirillum	Aquaspirillum sp. LM1		0	0	110	0	102	125	260	0	167	0	0	0	0	0	0	176		0	633	168	123
Bacteria	Proteobacteria	Betaproteobacteria	Burkholderiales	Comamonadaceae	Limnohabitans	Limnohabitans sp. 63ED37-2		0	0	0	0	0	0	0	0	0	0	0	0	0	0	0	132		0	0	0	92
Bacteria	Firmicutes	Negativicutes	Acidaminococcales	Acidaminococcaceae	Phascolarctobacterium	Phascolarctobacterium faecium		0	0	0	662	0	0	0	0	0	0	0	0	199	0	0	0		0	978	0	198
Bacteria	Proteobacteria	Alphaproteobacteria	Rhizobiales	Rhizobiaceae	Rhizobium	Rhizobium daejeonense		0	0	0	0	0	0	0	0	132	0	0	0	184	0	231	142		0	0	133	464
Bacteria	Proteobacteria	Betaproteobacteria	Burkholderiales	Comamonadaceae	Hydrogenophaga	Hydrogenophaga sp. BA0156		0	598	0	531	327	0	775	101	191	0	347	0	519	2238	395	1915		409	1929	602	4232
Bacteria	Proteobacteria	Gammaproteobacteria	Alteromonadales	Alteromonadaceae	Marinobacter	Marinobacter sp. LQ44		0	0	0	0	0	0	0	0	0	0	237	0	0	0	0	0		0	0	233	0
Bacteria	Proteobacteria	Deltaproteobacteria	Myxococcales	Polyangiaceae	Sorangium	Sorangium cellulosum		0	0	0	0	0	0	0	0	0	0	3211	0	301	0	465	794		0	0	3151	1221
Bacteria	Actinobacteria	Actinobacteria	Micrococcales	Microbacteriaceae	Lysinimonas	Lysinimonas sp. KACC 19322		0	0	0	0	0	0	0	0	0	0	0	0	0	0	0	267		0	0	0	187
Bacteria	Proteobacteria	Betaproteobacteria	Burkholderiales	Oxalobacteraceae	Massilia	Massilia flava		0	0	0	318	0	0	0	0	0	0	110	0	0	0	0	103		0	470	108	72
Bacteria	Proteobacteria	Alphaproteobacteria	Rhizobiales	Rhodobiaceae	Parvibaculum	Parvibaculum lavamentivorans		0	0	124	0	0	0	0	0	0	0	211	0	0	344	0	0		0	143	207	317
Bacteria	Proteobacteria	Alphaproteobacteria	Rhodobacterales	Rhodobacteraceae	Confluentimicrobium	Confluentimicrobium sp. EMB200-NS6		0	0	0	0	0	0	0	0	128	0	0	0	0	0	0	0		0	0	129	0
Bacteria	Firmicutes	Clostridia	Clostridiales	Peptostreptococcaceae	Peptacetobacter	Peptacetobacter hiranonis		0	0	0	0	202	103	0	100	0	0	0	0	0	0	0	0		0	318	68	0
Bacteria	Proteobacteria	Epsilonproteobacteria	Campylobacterales	Campylobacteraceae	Arcobacter	Arcobacter butzleri		0	192	227	0	563	0	307	0	0	0	0	0	0	0	0	0		131	1167	0	0
Bacteria	Actinobacteria	Actinobacteria	Propionibacteriales	Propionibacteriaceae	Acidipropionibacterium	Acidipropionibacterium virtanenii		0	0	0	121	0	0	0	0	0	0	0	0	0	0	108	0		0	179	0	85
Bacteria	Proteobacteria	Betaproteobacteria	Nitrosomonadales	Sterolibacteriaceae	Methyloversatilis	Methyloversatilis sp. RAC08		0	0	0	118	0	0	0	0	0	0	0	0	0	499	0	645		0	174	0	911
Bacteria	Firmicutes	Clostridia	Clostridiales	Clostridiaceae	Clostridium	Clostridium thermarum		0	0	0	0	121	387	310	126	288	0	0	262	201	0	293	181		0	852	722	558
Bacteria	Chlorobi	Chlorobia	Chlorobiales	Chlorobiaceae	Chlorobium	Chlorobium limicola		0	0	0	0	0	0	0	0	0	0	244	0	119	0	108	0		0	0	239	203
Bacteria	Proteobacteria	Alphaproteobacteria	Rhodobacterales	Hyphomonadaceae	Hyphomonas	Hyphomonas sp. CACIAM 19H1		0	0	0	0	0	0	0	0	113	149	200	0	102	412	0	383		0	0	452	749
Bacteria	Actinobacteria	Actinobacteria	Micromonosporales	Micromonosporaceae	Actinoplanes	Actinoplanes sp. N902-109		0	0	0	0	0	151	0	0	0	0	132	0	117	0	0	0		0	158	130	116
Bacteria	Firmicutes	Bacilli	Bacillales	Paenibacillaceae	Cohnella	Cohnella candidum		0	0	0	0	0	146	0	0	114	0	0	0	138	0	145	117		0	152	115	333
Bacteria	Bacteroidetes	Chitinophagia	Chitinophagales	Chitinophagaceae	Niabella	Niabella ginsenosidivorans		0	0	0	0	118	103	0	0	0	0	111	0	144	0	120	111		0	230	109	316
Bacteria	Actinobacteria	Actinobacteria	Bifidobacteriales	Bifidobacteriaceae	Bifidobacterium	Bifidobacterium pseudocatenulatum		206	218	0	0	125	109	143	242	122	126	0	126	101	0	140	0		381	392	575	210
Bacteria	Proteobacteria	Gammaproteobacteria	Pseudomonadales	Moraxellaceae	Acinetobacter	Acinetobacter ursingii		0	0	0	133	0	0	0	117	0	0	0	0	0	0	0	0		0	196	80	0
Bacteria	Proteobacteria	Betaproteobacteria	Nitrosomonadales	Sulfuricellaceae	Sulfurimicrobium	Sulfurimicrobium lacus		0	0	0	0	0	0	0	0	126	274	242	0	106	0	156	111		0	0	625	306
Bacteria	Firmicutes	Negativicutes	Selenomonadales	Selenomonadaceae	Selenomonas	Selenomonas sp. oral taxon 126		0	0	0	0	264	406	0	260	278	493	157	0	273	0	373	234		0	699	1079	730
Bacteria	Proteobacteria	Deltaproteobacteria	Desulfovibrionales	Desulfovibrionaceae	Desulfolutivibrio	Desulfolutivibrio sulfoxidireducens		0	0	0	0	0	0	0	0	0	0	0	0	0	519	753	0		0	0	0	1073
Bacteria	Proteobacteria	Gammaproteobacteria	Chromatiales	Woeseiaceae	Woeseia	Woeseia oceani		0	0	0	0	0	0	0	0	0	0	144	0	0	0	0	0		0	0	141	0
Bacteria	Bacteroidetes	Flavobacteriia	Flavobacteriales	Flavobacteriaceae	Flavobacterium	Flavobacterium commune		0	0	0	0	0	0	0	0	0	0	0	0	124	0	0	0		0	0	0	123
Bacteria	Proteobacteria	Betaproteobacteria	Rhodocyclales	Rhodocyclaceae	Azospira	Azospira sp. I09		0	1294	0	1082	190	675	427	605	191	134	314	0	0	2512	448	641		886	2943	1041	3119
Bacteria	Actinobacteria	Actinobacteria	Bifidobacteriales	Bifidobacteriaceae	Bifidobacterium	Bifidobacterium adolescentis		123	294	0	0	249	0	104	0	226	0	0	0	0	0	0	0		340	368	227	0
Bacteria	Actinobacteria	Actinobacteria	Micromonosporales	Micromonosporaceae	Micromonospora	Micromonospora aurantiaca		0	380	0	0	187	0	0	0	0	0	0	252	0	0	0	652		260	195	333	456
Bacteria	Actinobacteria	Actinobacteria	Streptomycetales	Streptomycetaceae	Streptomyces	Streptomyces sp. NA02950		0	0	0	0	0	0	0	0	0	0	104	0	0	0	0	0		0	0	102	0
Bacteria	Firmicutes	Clostridia	Clostridiales	Clostridiaceae	Clostridium	Clostridium butyricum		1896	3634	6856	2343	2761	1421	1299	2116	1052	1139	427	828	525	573	771	744		4622	17066	5100	2179
Bacteria	Bacteroidetes	Cytophagia	Cytophagales	Hymenobacteraceae	Rufibacter	Rufibacter sp. DG15C		0	0	0	0	122	0	0	0	134	0	0	0	0	0	0	0		0	127	135	0
Bacteria	Actinobacteria	Coriobacteriia	Coriobacteriales	Atopobiaceae	Olsenella	Olsenella sp. GAM18		0	0	1115	0	688	808	0	606	955	753	160	0	312	0	565	426		0	2845	2247	1053
Bacteria	Bacteroidetes	Bacteroidia	Marinilabiliales	Prolixibacteraceae	Draconibacterium	Draconibacterium sp. M1		0	0	0	543	246	335	662	238	644	0	381	0	195	823	255	280		0	2095	1184	1350
Bacteria	Bacteroidetes	Bacteroidia	Bacteroidales	Muribaculaceae	Duncaniella	Duncaniella sp. B8		0	0	0	0	0	0	0	0	629	0	497	0	794	0	383	248		0	0	1120	1265
Bacteria	Proteobacteria	Gammaproteobacteria	Cellvibrionales	Cellvibrionaceae	Cellvibrio	Cellvibrio sp. PSBB023		0	204	141	122	0	0	0	160	0	0	0	0	0	0	0	0		140	342	110	0
Bacteria	Firmicutes	Clostridia	Clostridiales	Hungateiclostridiaceae	NA	Hungateiclostridiaceae bacterium KB18		0	0	1280	0	1216	0	0	0	1190	0	0	0	0	0	0	0		0	2743	1196	0
Bacteria	Actinobacteria	Actinobacteria	Micrococcales	Microbacteriaceae	Microbacterium	Microbacterium sp. RG1		0	0	0	0	0	0	0	0	133	161	107	0	0	0	117	0		0	0	392	92
Bacteria	Proteobacteria	Gammaproteobacteria	Pseudomonadales	Pseudomonadaceae	Pseudomonas	Pseudomonas aeruginosa		498	2362	622	714.8	1160.6	808	1855	1053	872.4	574	3987	124	1799	4841	947	4746		2177	5751	6220	10323
Bacteria	Proteobacteria	Alphaproteobacteria	Sphingomonadales	Sphingomonadaceae	Sphingomonas	Sphingomonas insulae		0	0	0	0	0	0	0	0	0	0	108	0	0	0	0	0		0	0	106	0
Bacteria	Bacteroidetes	Chitinophagia	Chitinophagales	Chitinophagaceae	Flavihumibacter	Flavihumibacter sp. SB-02		0	504	0	0	133	203	0	198	148	0	193	0	366	569	232	696		345	351	474	1559
Bacteria	Proteobacteria	Gammaproteobacteria	Oceanospirillales	Halomonadaceae	Halomonas	Halomonas sp. JS92-SW72		0	0	306	0	110	293	0	0	0	0	450	0	121	0	358	350		0	773	442	647
Bacteria	Cyanobacteria	NA	Chroococcidiopsidales	Chroococcidiopsidaceae	Chroococcidiopsis	Chroococcidiopsis thermalis		0	0	0	0	0	0	0	0	0	0	0	0	0	0	153	0		0	0	0	121
Bacteria	Proteobacteria	Betaproteobacteria	Burkholderiales	Comamonadaceae	Variovorax	Variovorax paradoxus		0	0	0	166	0	0	0	0	0	0	0	0	0	0	0	104		0	245	0	73
Bacteria	Proteobacteria	Betaproteobacteria	Burkholderiales	Alcaligenaceae	Bordetella	Bordetella sp. H567		0	0	0	0	0	0	0	0	0	0	119	0	0	0	0	0		0	0	117	0
Bacteria	Bacteroidetes	Flavobacteriia	Flavobacteriales	Weeksellaceae	Elizabethkingia	Elizabethkingia sp. 2-6		0	0	0	0	122	190	0	0	0	0	0	0	0	151	0	0		0	325	0	139
Bacteria	Bacteroidetes	Bacteroidia	Bacteroidales	Odoribacteraceae	Odoribacter	Odoribacter splanchnicus		0	0	740	0	0	651	1105	1490	872	794	687	0	0	0	0	0		0	2678	3325	0
Bacteria	Firmicutes	Clostridia	Clostridiales	Peptostreptococcaceae	Romboutsia	Romboutsia sp. CE17		527	722	710	509	582	709	948	1266	1126	592	180	803	435	545	647	726		1088	3901	3798	1954
Bacteria	Bacteroidetes	Cytophagia	Cytophagales	Hymenobacteraceae	Hymenobacter	Hymenobacter sp. PAMC 26554		0	0	0	0	160	0	0	127	138	0	173	0	155	0	180	146		0	167	396	398
Bacteria	Proteobacteria	Gammaproteobacteria	Pseudomonadales	Moraxellaceae	Acinetobacter	Acinetobacter indicus		860	1788.67	703	1644	1835.5	649	2755	1708	890	829	234.5	108	249	1425.33	227.25	1270		2193	8689	3224	2630
Bacteria	Actinobacteria	Actinobacteria	Geodermatophilales	Geodermatophilaceae	Blastococcus	Blastococcus saxobsidens		0	0	0	0	0	0	0	0	0	0	453	0	150	0	0	0		0	0	445	149
Bacteria	Proteobacteria	Gammaproteobacteria	Xanthomonadales	Xanthomonadaceae	Xanthomonas	Xanthomonas vesicatoria		0	0	0	0	0	0	0	0	100	0	0	0	0	0	0	0		0	0	101	0
Bacteria	Firmicutes	Bacilli	Lactobacillales	Streptococcaceae	Lactococcus	Lactococcus garvieae		0	132	0	0	0	0	0	0	0	0	0	0	0	0	0	0		90	0	0	0
Bacteria	Firmicutes	Clostridia	Clostridiales	Clostridiaceae	Alkaliphilus	Alkaliphilus oremlandii		0	0	0	0	135	128	0	0	0	0	0	0	0	0	0	0		0	275	0	0
Bacteria	Actinobacteria	Actinobacteria	Streptomycetales	Streptomycetaceae	Streptomyces	Streptomyces koyangensis		0	0	0	0	126	0	0	0	0	0	0	283	263	0	0	270		0	131	374	451
Bacteria	Proteobacteria	Gammaproteobacteria	Pseudomonadales	Pseudomonadaceae	Pseudomonas	Pseudomonas alkylphenolica		0	0	0	0	0	0	0	0	0	0	0	0	0	0	0	105		0	0	0	73
Bacteria	Firmicutes	Bacilli	Lactobacillales	Lactobacillaceae	Lactobacillus	Lactobacillus johnsonii		196	138	135	0	157	142	199	0	0	107	0	0	0	0	0	0		315	674	102	0
Bacteria	Firmicutes	Bacilli	Lactobacillales	Lactobacillaceae	Lactobacillus	Lactobacillus delbrueckii		158	0	0	0	0	0	0	136	0	0	0	0	0	0	0	0		178	0	93	0
Bacteria	Chloroflexi	Dehalococcoidia	NA	NA	Dehalogenimonas	Dehalogenimonas lykanthroporepellens		0	626	195	246	272	242	209	504	242	200	1255	257	263	297	280	288		428	1341	2349	958
Bacteria	Firmicutes	Clostridia	Thermoanaerobacterales	Thermoanaerobacteraceae	Ammonifex	Ammonifex degensii		0	0	0	0	0	0	0	112	0	0	195	0	117	0	117	0		0	0	268	208
Bacteria	Firmicutes	Clostridia	Clostridiales	Lachnospiraceae	Enterocloster	Enterocloster clostridioformis		1883	2532	1217	903	1677	1460	1266	2106	878	1001	255	1448	1560	1090	1394	945		3854	7322	5437	4318
Bacteria	Firmicutes	Bacilli	Lactobacillales	Streptococcaceae	Streptococcus	Streptococcus sp. CNU G3		110	120	0	103	0	0	0	122	0	0	0	0	0	0	0	0		206	152	84	0
Bacteria	Actinobacteria	Actinobacteria	Micrococcales	Microbacteriaceae	Leucobacter	Leucobacter sp. HDW9A		0	0	0	0	0	0	0	0	0	0	0	0	114	0	0	0		0	0	0	113
Bacteria	Proteobacteria	Betaproteobacteria	Rhodocyclales	Rhodocyclaceae	Oryzomicrobium	Oryzomicrobium terrae		0	362	128	131	0	149	0	178	302	0	0	0	239	591	0	720		248	495	426	1287
Bacteria	Firmicutes	Clostridia	Clostridiales	Clostridiales Family XIII. Incertae Sedis	NA	[Eubacterium] minutum		0	0	176	0	133	250	0	184	159	149	0	0	141	0	111	139		0	603	428	325
Bacteria	Proteobacteria	Gammaproteobacteria	Chromatiales	Chromatiaceae	Marichromatium	Marichromatium purpuratum		0	0	0	0	0	0	0	114	0	0	403	0	133	0	175	206		0	0	474	414
Bacteria	Proteobacteria	Alphaproteobacteria	Sphingomonadales	Sphingomonadaceae	Sphingobium	Sphingobium sp. TKS		0	0	0	0	0	0	0	0	0	141	0	0	0	227	0	197		0	0	134	347
Bacteria	Proteobacteria	Alphaproteobacteria	Caulobacterales	Caulobacteraceae	Brevundimonas	Brevundimonas sp. DS20		0	0	0	0	261	0	526	120	0	0	0	0	0	0	0	0		0	818	82	0
Bacteria	Bacteroidetes	Sphingobacteriia	Sphingobacteriales	Sphingobacteriaceae	Pedobacter	Pedobacter ginsengisoli		0	0	0	0	110	0	0	0	0	0	152	0	0	0	0	0		0	115	149	0
Bacteria	Proteobacteria	Betaproteobacteria	Rhodocyclales	Zoogloeaceae	Azoarcus	Azoarcus sp. M9-3-2		0	0	0	0	0	0	0	0	0	0	134	0	132	624	403	149		0	0	132	1129
Bacteria	Proteobacteria	Alphaproteobacteria	Rhizobiales	Xanthobacteraceae	Xanthobacter	Xanthobacter autotrophicus		0	0	137	0	0	0	0	146	160	0	129	0	0	0	0	180		0	158	388	126
Bacteria	Proteobacteria	Gammaproteobacteria	Enterobacterales	Yersiniaceae	Nissabacter	Nissabacter sp. SGAir0207		0	0	0	0	0	0	0	104	0	0	0	0	0	0	0	0		0	0	71	0
Bacteria	Proteobacteria	Alphaproteobacteria	Rhizobiales	Brucellaceae	Ochrobactrum	Ochrobactrum anthropi		0	0	0	0	0	131	0	0	0	0	0	0	0	0	0	0		0	137	0	0
Bacteria	Bacteroidetes	Bacteroidia	Bacteroidales	Tannerellaceae	Parabacteroides	Parabacteroides distasonis		9038	15062	9292	8047.8	10400.6	8252	14187	18214	12170.4	11582	667	2244	1724	2706	2399	2660		20487	56770	39320	7964
Bacteria	Bacteroidetes	Flavobacteriia	Flavobacteriales	Flavobacteriaceae	Capnocytophaga	Capnocytophaga sp. oral taxon 878		208	0	0	0	196	0	0	0	182	0	0	0	0	0	0	0		234	204	183	0
Bacteria	Firmicutes	Bacilli	Bacillales	NA	Exiguobacterium	Exiguobacterium antarcticum		0	164	0	0	0	0	0	0	0	0	0	0	0	0	0	0		112	0	0	0
Bacteria	Bacteroidetes	Sphingobacteriia	Sphingobacteriales	Sphingobacteriaceae	Pedobacter	Pedobacter suwonensis		0	0	0	0	0	0	0	116	0	151	0	0	0	0	122	0		0	0	222	96
Bacteria	Bacteroidetes	Flavobacteriia	Flavobacteriales	Weeksellaceae	Chryseobacterium	Chryseobacterium arthrosphaerae		0	0	0	0	247	0	0	0	0	0	0	0	0	196	0	188		0	258	0	313
Bacteria	Firmicutes	Clostridia	Clostridiales	Peptococcaceae	Thermincola	Thermincola potens		0	0	0	0	0	0	0	0	0	0	0	0	200	0	248	181		0	0	0	521
Bacteria	Proteobacteria	Betaproteobacteria	Neisseriales	Chromobacteriaceae	Aquitalea	Aquitalea sp. THG-DN7.12		0	0	0	157	0	0	0	0	0	0	167	0	0	0	0	0		0	232	164	0
Bacteria	Actinobacteria	Actinobacteria	Streptomycetales	Streptomycetaceae	Streptomyces	Streptomyces sp. M2		0	0	0	0	0	0	0	0	0	0	0	0	190	0	0	0		0	0	0	189
Bacteria	Proteobacteria	Deltaproteobacteria	Desulfovibrionales	Desulfovibrionaceae	Desulfovibrio	Desulfovibrio hydrothermalis		0	0	0	0	0	0	0	0	0	0	0	0	156	0	150	125		0	0	0	360
Bacteria	Actinobacteria	Actinobacteria	Bifidobacteriales	Bifidobacteriaceae	Bifidobacterium	Bifidobacterium animalis		362	182	0	0	126	118	0	0	0	0	0	124	0	0	0	0		533	254	164	0
Bacteria	Actinobacteria	Actinobacteria	Micrococcales	Microbacteriaceae	Protaetiibacter	Protaetiibacter intestinalis		0	0	0	0	0	0	188	0	0	0	0	0	198	0	0	0		0	195	0	197
Bacteria	Bacteroidetes	Bacteroidia	Bacteroidales	Porphyromonadaceae	Porphyromonas	Porphyromonas asaccharolytica		0	0	0	0	315	331	0	306	254	0	0	0	118	0	0	127		0	674	464	206
Bacteria	Firmicutes	Clostridia	Clostridiales	Oscillospiraceae	Oscillibacter	Oscillibacter sp. PEA192		730	1152	639	513	542	869	948	2358	1052	823	0	447	393	0	359	226		1610	3950	4043	832
Bacteria	Proteobacteria	Betaproteobacteria	Burkholderiales	Comamonadaceae	Acidovorax	Acidovorax sp. JS42		0	102	0	289	312	133	586	0	0	297	178	0	200	2239	0	2331		70	1500	457	3896
Bacteria	Deinococcus-Thermus	Deinococci	Deinococcales	Deinococcaceae	Deinococcus	Deinococcus sp. NW-56		0	0	0	0	0	0	0	0	0	0	132	0	0	0	0	105		0	0	130	73
Bacteria	Bacteroidetes	Sphingobacteriia	Sphingobacteriales	Sphingobacteriaceae	Pedobacter	Pedobacter sp. G11		0	0	181	0	0	0	0	108	0	114	0	0	0	0	0	0		0	208	182	0
Bacteria	Proteobacteria	Deltaproteobacteria	Desulfobacterales	Desulfobacteraceae	Desulfosarcina	Desulfosarcina widdelii		0	0	0	0	263	247	0	249	199	0	1287	0	302	0	370	227		0	532	1633	751
Bacteria	Proteobacteria	Betaproteobacteria	Burkholderiales	Alcaligenaceae	Alcaligenes	Alcaligenes faecalis		102	822	287	201	412	390	503	468	299	318	341	0	171	293	187	337		678	1986	1258	823
Bacteria	Proteobacteria	Alphaproteobacteria	Rhodospirillales	Rhodospirillaceae	Skermanella	Skermanella pratensis		0	0	0	0	0	0	0	0	0	0	192	0	0	0	117	361		0	0	188	345
Bacteria	Proteobacteria	Gammaproteobacteria	Cellvibrionales	Halieaceae	Kineobactrum	Kineobactrum sp. M2		0	0	0	0	0	0	0	0	0	0	190	0	0	0	110	0		0	0	186	87
Bacteria	Proteobacteria	Alphaproteobacteria	Caulobacterales	Caulobacteraceae	Brevundimonas	Brevundimonas naejangsanensis		0	0	0	146	0	0	0	111	144	364	207	0	490	369	372	321		0	216	770	1345
Bacteria	Proteobacteria	Betaproteobacteria	Burkholderiales	NA	Thiomonas	Thiomonas sp. X19		0	0	0	0	0	0	0	0	0	0	0	0	296	0	0	112		0	0	0	372
Bacteria	Proteobacteria	Alphaproteobacteria	Rhizobiales	Rhizobiaceae	Neorhizobium	Neorhizobium sp. SOG26		0	0	136	0	110	131	154	0	0	166	146	0	155	266	105	253		0	569	301	659
Bacteria	Actinobacteria	Actinobacteria	Micrococcales	Microbacteriaceae	Microbacterium	Microbacterium paludicola		0	250	147	0	0	160	0	144	0	0	0	219	181	0	158	173		171	336	388	426
Bacteria	Bacteroidetes	Bacteroidia	Bacteroidales	Muribaculaceae	Duncaniella	Duncaniella dubosii		3727	5204	1564	1358	1923	754	1154	2050	846	1138	251	0	547	0	556	446		7759	7798	3580	1294
Bacteria	Proteobacteria	Gammaproteobacteria	Enterobacterales	Enterobacteriaceae	Cronobacter	Cronobacter malonaticus		0	0	0	0	0	0	0	120	0	0	0	0	0	0	0	0		0	0	82	0
Bacteria	Proteobacteria	Epsilonproteobacteria	Campylobacterales	Campylobacteraceae	Arcobacter	Arcobacter cibarius		0	160	0	0	0	0	0	0	0	0	0	0	145	0	0	194		109	0	0	280
Bacteria	Firmicutes	Bacilli	Bacillales	Bacillaceae	Bacillus	Bacillus sp. S3		0	0	0	0	0	0	0	0	0	0	0	0	0	0	0	281		0	0	0	197
Bacteria	Firmicutes	Bacilli	Lactobacillales	Carnobacteriaceae	Jeotgalibaca	Jeotgalibaca sp. PTS2502		0	404	0	0	0	0	0	0	0	0	0	0	0	118	0	0		276	0	0	109
Bacteria	Bacteroidetes	Bacteroidia	Bacteroidales	Tannerellaceae	Tannerella	Tannerella sp. oral taxon HOT-286		0	1778	0	389	738	550	0	400	404	456	809	861	520	1100	644	570		1217	1919	3044	2439
Bacteria	Proteobacteria	Alphaproteobacteria	Rhizobiales	Bradyrhizobiaceae	Bradyrhizobium	Bradyrhizobium symbiodeficiens		0	0	0	0	0	172	0	0	0	0	0	0	0	0	100	132		0	179	0	171
Bacteria	Proteobacteria	Alphaproteobacteria	Sphingomonadales	Sphingomonadaceae	Sphingomonas	Sphingomonas melonis		0	0	0	120	0	0	0	0	0	0	0	0	0	0	0	0		0	177	0	0
Bacteria	Planctomycetes	Planctomycetia	Planctomycetales	Planctomycetaceae	Crateriforma	Crateriforma conspicua		0	0	0	0	0	0	0	0	0	0	135	0	0	0	0	0		0	0	132	0
Bacteria	Proteobacteria	Betaproteobacteria	Burkholderiales	Oxalobacteraceae	Collimonas	Collimonas fungivorans		0	0	0	0	0	0	0	0	0	0	0	0	0	0	111	0		0	0	0	88
Bacteria	Firmicutes	Clostridia	Clostridiales	Clostridiales Family XVII. Incertae Sedis	Thermaerobacter	Thermaerobacter sp. FW80		0	0	0	0	135	109	0	139	127	0	258	0	229	0	236	0		0	255	476	414
Bacteria	Bacteroidetes	Bacteroidia	Bacteroidales	Bacteroidaceae	Bacteroides	Bacteroides ovatus		1688	4226	3047	2086	2574	2137	2150	3840	2262	2219	550	824	783	613	560	610		4793	13736	8638	2213
Bacteria	Actinobacteria	Actinobacteria	Propionibacteriales	Nocardioidaceae	Nocardioides	Nocardioides seonyuensis		0	0	0	0	0	0	0	0	0	0	0	0	0	0	0	101		0	0	0	71
Bacteria	Firmicutes	Clostridia	Clostridiales	Lachnospiraceae	NA	[Eubacterium] rectale		4712	6788	2459	1392	1842	1070	1676	1852	0	1222	0	628	371	419	503	264		9952	9665	3258	1338
Bacteria	Actinobacteria	Actinobacteria	Streptomycetales	Streptomycetaceae	Streptomyces	Streptomyces sp. RLB3-17		0	0	0	0	0	0	0	0	0	0	238	0	0	0	0	0		0	0	234	0
Bacteria	Proteobacteria	Alphaproteobacteria	Sphingomonadales	Sphingomonadaceae	Sphingopyxis	Sphingopyxis granuli		0	0	128	0	0	0	0	0	143	0	456	0	233	0	214	0		0	147	592	401
Bacteria	Firmicutes	Bacilli	Lactobacillales	Enterococcaceae	Enterococcus	Enterococcus faecium		251	244	226	165	248	260	170	434	216	176	0	191	153	116	215	288		450	1210	933	629
Bacteria	Actinobacteria	Actinobacteria	Streptomycetales	Streptomycetaceae	Streptomyces	Streptomyces hawaiiensis		0	0	0	0	0	0	0	0	0	0	0	0	0	0	0	101		0	0	0	71
Bacteria	Proteobacteria	Gammaproteobacteria	Enterobacterales	Enterobacteriaceae	Citrobacter	Citrobacter werkmanii		0	188	0	0	0	0	0	0	0	0	0	0	0	0	0	0		129	0	0	0
Bacteria	Bacteroidetes	Sphingobacteriia	Sphingobacteriales	Sphingobacteriaceae	Pedobacter	Pedobacter sp. KBS0701		0	0	165	234	0	196	0	193	204	221	0	0	190	0	0	323		0	740	547	415
Bacteria	Proteobacteria	Gammaproteobacteria	Xanthomonadales	Xanthomonadaceae	Stenotrophomonas	Stenotrophomonas sp. ZAC14D2_NAIMI4_7		0	0	0	0	0	0	0	0	0	0	0	0	135	0	0	0		0	0	0	134
Bacteria	Proteobacteria	Betaproteobacteria	Burkholderiales	NA	Rubrivivax	Rubrivivax gelatinosus		0	0	0	261	0	108	0	133	123	0	576	0	142	0	554	469		0	498	780	906
Bacteria	Actinobacteria	Actinobacteria	Streptomycetales	Streptomycetaceae	Streptomyces	Streptomyces ficellus		0	0	0	0	0	0	0	0	0	0	203	0	0	0	0	0		0	0	199	0
Bacteria	Actinobacteria	Actinobacteria	Corynebacteriales	Tsukamurellaceae	Tsukamurella	Tsukamurella paurometabola		0	0	0	0	0	0	0	0	0	0	0	0	0	0	105	132		0	0	0	175
Bacteria	Proteobacteria	Gammaproteobacteria	Cardiobacteriales	Cardiobacteriaceae	Cardiobacterium	Cardiobacterium hominis		0	0	0	0	0	0	0	0	0	0	0	0	139	0	0	0		0	0	0	138
Bacteria	Proteobacteria	Alphaproteobacteria	Rhizobiales	Bradyrhizobiaceae	Rhodopseudomonas	Rhodopseudomonas palustris		0	0	0	0	105	0	0	0	0	0	0	0	0	0	0	0		0	110	0	0
Bacteria	Actinobacteria	Rubrobacteria	Rubrobacterales	Rubrobacteraceae	Rubrobacter	Rubrobacter sp. SCSIO 52915		0	0	0	0	0	0	0	0	0	0	244	0	0	0	0	0		0	0	239	0
Bacteria	Bacteroidetes	Cytophagia	Cytophagales	Hymenobacteraceae	Hymenobacter	Hymenobacter jejuensis		0	0	0	0	141	129	0	102	103	0	0	0	147	0	114	119		0	282	174	319
Bacteria	Proteobacteria	Gammaproteobacteria	Enterobacterales	Enterobacteriaceae	Enterobacter	Enterobacter roggenkampii		397	852	338	200.05	200	307	153	231	136	121	0	0	0	161	131	127		1030	1372	410	341
Bacteria	Firmicutes	Bacilli	Bacillales	Bacillaceae	Geobacillus	Geobacillus stearothermophilus		0	312	0	0	134	199	172	172	136	0	123	100	0	248	269	206		214	527	508	585
Bacteria	Proteobacteria	Betaproteobacteria	Rhodocyclales	Zoogloeaceae	Thauera	Thauera sp. MZ1T		216	792	249	276	258	472	0	854	445	210	1138	489	217	1533	202	1759		785	1456	2994	3019
Bacteria	Proteobacteria	Gammaproteobacteria	Nevskiales	Sinobacteraceae	Solimonas	Solimonas sp. K1W22B-7		0	0	0	0	0	112	0	0	0	0	0	0	166	0	100	271		0	117	0	434
Bacteria	Actinobacteria	Actinobacteria	Corynebacteriales	Mycobacteriaceae	Mycobacterium	Mycobacterium paragordonae		0	0	0	0	0	0	0	0	0	0	0	0	117	0	0	0		0	0	0	116
Bacteria	Proteobacteria	Gammaproteobacteria	Aeromonadales	Aeromonadaceae	Aeromonas	Aeromonas salmonicida		0	0	0	0	0	173	0	0	0	0	0	0	0	0	0	0		0	180	0	0
Bacteria	Actinobacteria	Rubrobacteria	Rubrobacterales	Rubrobacteraceae	Rubrobacter	Rubrobacter sp. SCSIO 52909		0	0	0	0	0	0	0	0	0	0	133	0	128	0	0	0		0	0	131	127
Bacteria	Actinobacteria	Actinobacteria	Micrococcales	Cellulomonadaceae	Paraoerskovia	Paraoerskovia marina		0	0	0	0	0	0	0	101	0	0	0	0	0	0	0	0		0	0	69	0
Bacteria	Firmicutes	Tissierellia	Tissierellales	Peptoniphilaceae	Peptoniphilus	Peptoniphilus sp. ING2-D1G		159	168	0	120	0	0	0	0	0	0	0	0	0	0	0	0		294	177	0	0
Bacteria	Planctomycetes	Planctomycetia	Pirellulales	Pirellulaceae	Pirellula	Pirellula staleyi		0	0	0	0	0	0	0	0	0	0	100	0	0	0	109	0		0	0	98	86
Bacteria	Proteobacteria	Betaproteobacteria	Burkholderiales	Burkholderiaceae	Cupriavidus	Cupriavidus sp. USMAA2-4		0	0	220	0	259	136	0	204	0	0	290	0	240	1100	0	1055		0	665	425	1992
Bacteria	Proteobacteria	Gammaproteobacteria	Enterobacterales	Enterobacteriaceae	NA	Enterobacteriaceae bacterium A-F18		0	0	0	0	0	101	0	0	0	0	0	0	0	0	0	0		0	105	0	0
Bacteria	Bacteroidetes	Flavobacteriia	Flavobacteriales	Flavobacteriaceae	Salegentibacter	Salegentibacter sp. T436		0	0	0	0	0	0	0	162	0	0	0	0	0	0	0	0		0	0	111	0
Bacteria	Bacteroidetes	NA	Bacteroidetes Order II. Incertae sedis	Rhodothermaceae	Rhodothermus	Rhodothermus marinus		0	0	0	0	0	0	0	0	0	0	0	0	124	0	0	0		0	0	0	123
Bacteria	Proteobacteria	Alphaproteobacteria	Sphingomonadales	Sphingomonadaceae	Sphingopyxis	Sphingopyxis sp. 113P3		0	0	0	121	0	0	149	0	0	108	260	109	0	215	203	368		0	334	502	615
Bacteria	Proteobacteria	Gammaproteobacteria	Aeromonadales	Aeromonadaceae	Aeromonas	Aeromonas sp. ASNIH3		0	0	0	0	0	0	0	0	0	0	101	0	0	0	245	0		0	0	99	193
Bacteria	Proteobacteria	Betaproteobacteria	Rhodocyclales	Zoogloeaceae	Thauera	Thauera chlorobenzoica		0	0	118	0	140	254	0	174	0	258	212	0	311	889	0	1261		0	547	572	2011
Bacteria	Proteobacteria	Alphaproteobacteria	Rhizobiales	Rhizobiaceae	Rhizobium	Rhizobium pusense		0	0	280	0	114	0	185	255	209	250	112	0	211	279	0	0		0	633	732	467
Bacteria	Bacteroidetes	Chitinophagia	Chitinophagales	Chitinophagaceae	Chitinophaga	Chitinophaga sp. H33E-04		0	0	0	0	0	0	0	0	0	0	0	0	0	0	0	109		0	0	0	76
Bacteria	Firmicutes	Clostridia	Clostridiales	Syntrophomonadaceae	Syntrophothermus	Syntrophothermus lipocalidus		0	0	0	0	0	0	0	0	0	0	153	0	0	0	140	0		0	0	150	110
Bacteria	Bacteroidetes	Flavobacteriia	Flavobacteriales	Flavobacteriaceae	Myroides	Myroides phaeus		0	320	0	0	0	0	0	0	0	0	0	0	0	0	0	0		219	0	0	0
Bacteria	Proteobacteria	Betaproteobacteria	Burkholderiales	Oxalobacteraceae	Duganella	Duganella sp. AF9R3		0	420	0	227	153	0	0	0	0	0	0	0	0	0	0	231		287	495	0	162
Bacteria	Actinobacteria	Actinobacteria	Corynebacteriales	Mycobacteriaceae	Mycolicibacterium	Mycolicibacterium poriferae		0	0	0	0	0	0	0	0	0	0	179	0	0	0	0	0		0	0	176	0
Bacteria	Firmicutes	Clostridia	Thermoanaerobacterales	Thermoanaerobacterales Family III. Incertae Sedis	Thermoanaerobacterium	Thermoanaerobacterium xylanolyticum		0	0	0	0	0	172	0	0	0	0	0	0	0	0	0	0		0	179	0	0
Bacteria	Chloroflexi	Dehalococcoidia	NA	NA	Dehalogenimonas	Dehalogenimonas formicexedens		0	0	0	0	113	160	0	126	136	0	400	0	138	0	171	115		0	285	616	352
Bacteria	Proteobacteria	Gammaproteobacteria	Xanthomonadales	Xanthomonadaceae	Stenotrophomonas	Stenotrophomonas sp. KCTC 12332		0	522	0	0	211	119	0	235	281	0	0	0	0	0	0	0		357	344	443	0
Bacteria	Proteobacteria	Gammaproteobacteria	Xanthomonadales	Xanthomonadaceae	Xanthomonas	Xanthomonas citri		0	0	0	0	0	0	0	0	105	0	0	0	0	0	0	0		0	0	106	0
Bacteria	Proteobacteria	Acidithiobacillia	Acidithiobacillales	Acidithiobacillaceae	Acidithiobacillus	Acidithiobacillus caldus		0	0	0	0	0	0	0	0	0	0	0	0	129	137	0	158		0	0	0	365
Bacteria	Proteobacteria	Gammaproteobacteria	Xanthomonadales	Xanthomonadaceae	Luteimonas	Luteimonas sp. JM171		0	186	129	0	0	0	0	139	0	0	106	0	0	664	0	337		127	149	199	849
Bacteria	Firmicutes	Negativicutes	Acidaminococcales	Acidaminococcaceae	Phascolarctobacterium	Phascolarctobacterium succinatutens		853	1730	917	0	837	865	0	900	636	816	148	0	0	259	138	299		2145	2831	2175	557
Bacteria	Bacteroidetes	Cytophagia	Cytophagales	Cytophagaceae	Spirosoma	Spirosoma radiotolerans		0	0	0	0	0	0	0	0	0	0	159	0	0	0	0	0		0	0	156	0
Bacteria	Actinobacteria	Actinobacteria	Micrococcales	Micrococcaceae	Glutamicibacter	Glutamicibacter nicotianae		0	0	0	0	0	0	0	129	0	0	145	0	102	0	117	0		0	0	230	193
Bacteria	Bacteroidetes	Flavobacteriia	Flavobacteriales	Weeksellaceae	Chryseobacterium	Chryseobacterium indologenes		0	0	0	123	164	167	0	200	184	0	0	0	103	0	106	118		0	527	322	269
Bacteria	Proteobacteria	Gammaproteobacteria	Pseudomonadales	Moraxellaceae	Acinetobacter	Acinetobacter sp. WCHAc010034		0	0	0	0	178	0	0	148	177	0	0	0	0	0	0	123		0	186	279	86
Bacteria	Proteobacteria	Alphaproteobacteria	Rhodospirillales	Rhodospirillaceae	Azospirillum	Azospirillum ramasamyi		0	0	0	0	0	0	0	0	0	187	0	0	0	0	0	0		0	0	178	0
Bacteria	Proteobacteria	Epsilonproteobacteria	Campylobacterales	Campylobacteraceae	Campylobacter	Campylobacter hyointestinalis		0	0	0	184	0	0	0	0	0	0	0	0	0	0	0	0		0	272	0	0
Bacteria	Actinobacteria	Nitriliruptoria	Egicoccales	Egicoccaceae	Egicoccus	Egicoccus halophilus		0	0	0	0	0	0	0	0	0	0	155	0	0	0	0	0		0	0	152	0
Bacteria	Proteobacteria	Alphaproteobacteria	Rhizobiales	Phyllobacteriaceae	Mesorhizobium	Mesorhizobium sp. DCY119		0	0	0	122	128	104	0	0	0	0	0	0	0	0	0	0		0	422	0	0
Bacteria	Firmicutes	Clostridia	Clostridiales	Clostridiaceae	Clostridium	Clostridium beijerinckii		0	0	0	0	1108	0	0	896	675	0	0	102	228	225	172	0		0	1156	1427	571
Bacteria	Bacteroidetes	Cytophagia	Cytophagales	Cyclobacteriaceae	Algoriphagus	Algoriphagus sanaruensis		0	0	0	0	0	0	0	0	0	0	117	0	0	0	106	0		0	0	115	84
Bacteria	Bacteroidetes	Bacteroidia	Bacteroidales	Prevotellaceae	Prevotella	Prevotella fusca		1487	0	666	346	1196	874	602	697	635	0	0	0	259	320	164	212		1675	4063	1115	830
Bacteria	Bacteroidetes	Bacteroidia	Bacteroidales	Rikenellaceae	Alistipes	Alistipes finegoldii		0	0	1830	1436	1546	1673	1677	3304	1783	1388	275	907	361	0	322	724		0	9327	6839	1119
Bacteria	Proteobacteria	Gammaproteobacteria	Oceanospirillales	Alcanivoracaceae	Alcanivorax	Alcanivorax sp. N3-2A		171	0	199	115	210	207	0	0	187	0	0	0	110	0	370	0		193	834	188	401
Bacteria	Bacteroidetes	Bacteroidia	Bacteroidales	Prevotellaceae	Prevotella	Prevotella intermedia		694	696	448	322	376	277	0	332	430	361	0	0	0	0	0	0		1258	1673	1002	0
Bacteria	Proteobacteria	Alphaproteobacteria	Rhizobiales	Bradyrhizobiaceae	Bradyrhizobium	Bradyrhizobium sp. ORS 3257		0	0	0	0	112	0	0	0	0	0	0	0	156	0	0	0		0	117	0	155
Bacteria	Deferribacteres	Deferribacteres	Deferribacterales	Deferribacteraceae	Geovibrio	Geovibrio thiophilus		0	0	0	0	0	0	0	0	0	0	0	0	0	0	0	105		0	0	0	73
Bacteria	Actinobacteria	Actinobacteria	Micrococcales	Promicromonosporaceae	Cellulosimicrobium	Cellulosimicrobium sp. BI34T		0	0	0	0	112	0	0	0	0	0	0	0	0	0	0	0		0	117	0	0
Bacteria	Actinobacteria	Coriobacteriia	Coriobacteriales	Coriobacteriaceae	NA	Coriobacteriaceae bacterium 68-1-3		290	0	261	155	181	237	0	215	479	333	284	0	489	0	535	0		327	966	1224	908
Bacteria	Firmicutes	Clostridia	Clostridiales	Eubacteriaceae	Eubacterium	[Eubacterium] cellulosolvens		1176	1730	862	599	881	773	842	528	569	765	0	575	430	397	432	293		2509	4477	2419	1340
Bacteria	Proteobacteria	Betaproteobacteria	Burkholderiales	Burkholderiaceae	Ralstonia	Ralstonia pseudosolanacearum		0	0	0	0	0	0	0	0	0	0	0	0	0	0	0	157		0	0	0	110
Bacteria	Firmicutes	Bacilli	Bacillales	Paenibacillaceae	Paenibacillus	Paenibacillus larvae		0	0	0	0	0	0	0	0	0	0	0	0	101	0	0	0		0	0	0	100
Bacteria	Actinobacteria	Actinobacteria	Corynebacteriales	Mycobacteriaceae	Mycolicibacillus	Mycolicibacillus koreensis		0	0	0	0	0	0	0	0	0	136	133	0	119	0	120	0		0	0	260	213
Bacteria	Firmicutes	Bacilli	Bacillales	Bacillaceae	Geobacillus	Geobacillus sp. JS12		0	0	0	0	0	0	0	0	0	0	0	0	153	0	0	0		0	0	0	152
Bacteria	Proteobacteria	Betaproteobacteria	Burkholderiales	Burkholderiaceae	Burkholderia	Burkholderia plantarii		0	0	0	0	0	0	0	0	0	0	0	0	0	0	0	130		0	0	0	91
Bacteria	Fibrobacteres	Fibrobacteria	Fibrobacterales	Fibrobacteraceae	Fibrobacter	Fibrobacter succinogenes		34568	30140	14024	15879	26972	590	0	8702	13734	78708	0	6173	856	597	690	333		59560	68357	102672	2180
Bacteria	Proteobacteria	Gammaproteobacteria	Enterobacterales	Enterobacteriaceae	Cronobacter	Cronobacter sakazakii		121	0	0	0	0	0	0	0	0	0	0	0	0	0	0	0		136	0	0	0
Bacteria	Firmicutes	Erysipelotrichia	Erysipelotrichales	Erysipelotrichaceae	Faecalitalea	Faecalitalea cylindroides		0	0	202	181	339	264	0	163	144	107	0	137	0	141	0	202		0	1129	540	271
Bacteria	Proteobacteria	Betaproteobacteria	Burkholderiales	Burkholderiaceae	Ralstonia	Ralstonia insidiosa		0	0	0	0	0	0	0	0	0	0	0	0	0	259	125	181		0	0	0	465
Bacteria	Proteobacteria	Alphaproteobacteria	Rhizobiales	Bradyrhizobiaceae	Bradyrhizobium	Bradyrhizobium guangzhouense		0	0	0	0	0	0	0	0	0	0	0	0	0	0	136	0		0	0	0	107
Bacteria	Firmicutes	Tissierellia	Tissierellales	Peptoniphilaceae	Peptoniphilus	Peptoniphilus ivorii		0	0	0	0	141	160	0	514	0	0	0	0	0	0	100	119		0	314	352	162
Bacteria	Actinobacteria	Actinobacteria	Pseudonocardiales	Pseudonocardiaceae	Actinosynnema	Actinosynnema pretiosum		0	0	0	0	0	0	0	0	100	0	0	0	0	0	0	0		0	0	101	0
Bacteria	Proteobacteria	Alphaproteobacteria	Sphingomonadales	Sphingomonadaceae	Sphingobium	Sphingobium sp. SYK-6		0	0	0	0	0	0	0	0	0	0	0	0	212	0	0	108		0	0	0	287
Bacteria	Firmicutes	Bacilli	Lactobacillales	Lactobacillaceae	Levilactobacillus	Lactobacillus brevis		0	134	0	0	0	0	219	0	0	0	0	0	0	0	0	0		92	227	0	0
Bacteria	Proteobacteria	Alphaproteobacteria	Rhodobacterales	Rhodobacteraceae	Paracoccus	Paracoccus aminovorans		0	0	0	0	0	125	0	144	0	124	0	0	0	0	280	118		0	130	217	304
Bacteria	Bacteroidetes	Bacteroidia	Bacteroidales	Bacteroidaceae	Bacteroides	Bacteroides helcogenes		1312	2594	0	0	1174	858	0	825	890	974	219	0	488	0	408	415		3253	2120	2600	1097
Bacteria	Proteobacteria	Gammaproteobacteria	Oceanospirillales	Halomonadaceae	Halomonas	Halomonas aestuarii		0	0	0	0	0	0	0	135	0	0	0	0	0	0	0	0		0	0	92	0
Bacteria	Actinobacteria	Actinobacteria	Streptosporangiales	Nocardiopsaceae	Nocardiopsis	Nocardiopsis gilva		0	0	0	0	0	0	0	0	0	0	135	0	0	0	0	0		0	0	132	0
Bacteria	Proteobacteria	Gammaproteobacteria	Pseudomonadales	Pseudomonadaceae	Pseudomonas	Pseudomonas umsongensis		0	0	0	0	0	0	0	0	0	0	0	0	0	0	0	103		0	0	0	72
Bacteria	Actinobacteria	Actinobacteria	Streptomycetales	Streptomycetaceae	Streptomyces	Streptomyces coelicolor		0	0	0	0	0	0	0	139	0	0	215	0	152	0	0	225		0	0	306	308
Bacteria	Proteobacteria	Betaproteobacteria	Neisseriales	Chromobacteriaceae	Chromobacterium	Chromobacterium sp. ATCC 53434		0	0	0	0	0	107	0	0	0	0	145	0	0	0	0	0		0	112	142	0
Bacteria	Proteobacteria	Gammaproteobacteria	Pseudomonadales	Moraxellaceae	Acinetobacter	Acinetobacter cumulans		294	530	347	904	704	214	356	750	354	200	0	0	0	126	0	130		694	3063	1059	207
Bacteria	Proteobacteria	Alphaproteobacteria	Caulobacterales	Caulobacteraceae	Caulobacter	Caulobacter mirabilis		0	0	0	0	0	183	0	107	0	0	0	0	0	0	0	0		0	191	73	0
Bacteria	Calditrichaeota	Calditrichae	Calditrichales	Calditrichaceae	Caldithrix	Caldithrix abyssi		0	0	0	0	174	102	0	153	0	0	321	0	102	0	114	0		0	288	420	191
Bacteria	Actinobacteria	Actinobacteria	Streptomycetales	Streptomycetaceae	Streptomyces	Streptomyces sp. SYP-A7193		0	0	0	199	0	0	0	0	125	0	0	0	0	0	0	0		0	294	126	0
Bacteria	Firmicutes	Clostridia	Clostridiales	Clostridiaceae	Clostridium	Clostridium chauvoei		0	0	0	0	167	149	0	606	285	0	0	0	0	0	126	0		0	329	701	99
Bacteria	Proteobacteria	Gammaproteobacteria	Pseudomonadales	Pseudomonadaceae	Pseudomonas	Pseudomonas sp. Lz4W		0	0	0	0	0	0	0	0	0	0	0	0	0	0	0	113		0	0	0	79
Bacteria	Firmicutes	Limnochordia	Limnochordales	Limnochordaceae	Limnochorda	Limnochorda pilosa		0	0	0	0	137	138	0	171	137	0	460	0	154	0	311	227		0	287	706	557
Bacteria	Bacteroidetes	Flavobacteriia	Flavobacteriales	Flavobacteriaceae	Nonlabens	Nonlabens sp. MJ115		0	0	0	0	0	0	0	107	0	0	0	0	0	0	0	0		0	0	73	0
Bacteria	Actinobacteria	Actinobacteria	Streptosporangiales	Nocardiopsaceae	Nocardiopsis	Nocardiopsis dassonvillei		0	0	0	0	123	120	0	146	0	0	0	0	0	0	0	0		0	253	100	0
Bacteria	Firmicutes	Bacilli	Lactobacillales	Streptococcaceae	Streptococcus	Streptococcus pneumoniae		0	0	114	0	0	116	0	196	0	0	0	0	0	0	0	0		0	252	134	0
Bacteria	Proteobacteria	Betaproteobacteria	Neisseriales	Neisseriaceae	Neisseria	Neisseria brasiliensis		558	724	224	122	163	253	0	490	156	127	0	0	0	0	0	0		1123	872	613	0
Bacteria	Actinobacteria	Actinobacteria	Actinomycetales	Actinomycetaceae	Flaviflexus	Flaviflexus salsibiostraticola		0	186	0	0	0	113	0	0	0	0	0	0	0	0	0	0		127	118	0	0
Bacteria	Bacteroidetes	Flavobacteriia	Flavobacteriales	Weeksellaceae	Empedobacter	Empedobacter brevis		178	366	299	254	328	259	385	528	319	203	112	0	0	212	0	141		450	1731	985	295
Bacteria	Proteobacteria	Betaproteobacteria	Burkholderiales	Comamonadaceae	Hydrogenophaga	Hydrogenophaga sp. BPS33		0	0	0	0	0	0	0	0	0	0	235	0	0	0	0	703		0	0	231	492
Bacteria	Proteobacteria	Deltaproteobacteria	Desulfobacterales	Desulfobacteraceae	Desulfatibacillum	Desulfatibacillum aliphaticivorans		0	0	0	0	317	285	0	342	238	0	655	0	229	0	199	166		0	628	1116	501
Bacteria	Proteobacteria	Betaproteobacteria	Burkholderiales	Alcaligenaceae	Castellaniella	Castellaniella defragrans		0	0	0	186	227	0	0	279	198	0	634	0	142	453	0	319		0	512	1012	782
Bacteria	Proteobacteria	Gammaproteobacteria	Aeromonadales	Aeromonadaceae	Aeromonas	Aeromonas sp. CU5		0	0	0	0	0	0	0	103	0	0	0	0	0	0	0	0		0	0	70	0
Bacteria	Actinobacteria	Actinobacteria	Streptomycetales	Streptomycetaceae	Streptomyces	Streptomyces griseorubiginosus		0	358	0	0	0	0	0	0	112	0	0	0	0	421	0	0		245	0	113	388
Bacteria	Proteobacteria	Deltaproteobacteria	Desulfovibrionales	Desulfovibrionaceae	Pseudodesulfovibrio	Pseudodesulfovibrio indicus		0	0	0	0	107	172	0	179	100	0	248	0	207	0	261	173		0	291	467	533
Bacteria	Proteobacteria	Alphaproteobacteria	Rhizobiales	Bradyrhizobiaceae	Bosea	Bosea sp. AS-1		0	0	0	0	0	275	0	185	258	257	0	0	116	0	0	101		0	287	630	186
Bacteria	Firmicutes	Bacilli	Lactobacillales	Streptococcaceae	Streptococcus	Streptococcus thermophilus		107	144	0	0	0	0	0	0	0	0	0	0	0	0	0	0		220	0	0	0
Bacteria	Proteobacteria	Deltaproteobacteria	Desulfovibrionales	Desulfovibrionaceae	Desulfovibrio	Desulfovibrio desulfuricans		0	0	216	199	258	292	0	252	252	0	238	0	168	222	174	213		0	1117	659	658
Bacteria	Proteobacteria	Alphaproteobacteria	Rhizobiales	Xanthobacteraceae	Pseudolabrys	Pseudolabrys sp. FHR47		0	0	0	0	0	0	0	0	0	0	105	0	0	0	0	0		0	0	103	0
Bacteria	Firmicutes	Clostridia	Clostridiales	Peptostreptococcaceae	Filifactor	Filifactor alocis		0	0	0	0	119	0	0	0	0	0	0	0	0	0	0	0		0	124	0	0
Bacteria	Actinobacteria	Actinobacteria	Corynebacteriales	Mycobacteriaceae	Mycobacterium	Mycobacterium grossiae		0	0	0	0	0	0	0	0	141	0	0	0	0	0	171	0		0	0	142	135
Bacteria	Actinobacteria	Actinobacteria	Corynebacteriales	Corynebacteriaceae	Corynebacterium	Corynebacterium testudinoris		0	106	0	0	0	0	0	0	0	0	0	0	0	0	0	0		73	0	0	0
Bacteria	Actinobacteria	Actinobacteria	Streptomycetales	Streptomycetaceae	Streptomyces	Streptomyces sp. CCM_MD2014		0	0	0	0	0	238	0	0	0	0	0	0	0	0	341	0		0	248	0	269
Bacteria	Firmicutes	Clostridia	Thermoanaerobacterales	Thermoanaerobacteraceae	Thermacetogenium	Thermacetogenium phaeum		0	546	177	157	267	312	167	672	234	227	379	315	605	736	705	833		374	1213	1699	2420
Bacteria	Proteobacteria	Betaproteobacteria	Burkholderiales	Comamonadaceae	Acidovorax	Acidovorax avenae		191	800	0	0	0	0	0	0	101	0	244	0	301	1481	237	642		762	0	341	2301
Bacteria	Bacteroidetes	Flavobacteriia	Flavobacteriales	Weeksellaceae	Chryseobacterium	Chryseobacterium shandongense		0	0	0	0	132	0	0	152	0	0	164	0	0	0	0	0		0	138	265	0
Bacteria	Actinobacteria	Actinobacteria	Corynebacteriales	Corynebacteriaceae	Corynebacterium	Corynebacterium striatum		0	0	171	0	238	109	148	148	109	199	0	0	0	0	0	0		0	713	400	0
Bacteria	Actinobacteria	Actinobacteria	Streptosporangiales	Thermomonosporaceae	Thermomonospora	Thermomonospora curvata		0	0	0	0	136	179	0	0	0	0	0	0	0	0	0	0		0	329	0	0
Bacteria	Bacteroidetes	Flavobacteriia	Flavobacteriales	Flavobacteriaceae	Flavobacterium	Flavobacterium magnum		0	0	0	0	0	0	0	0	0	0	0	0	0	0	0	286		0	0	0	200
Bacteria	Actinobacteria	Actinobacteria	Corynebacteriales	Mycobacteriaceae	Mycolicibacterium	Mycolicibacterium aurum		0	0	0	0	0	0	0	0	0	0	204	0	0	0	0	0		0	0	200	0
Bacteria	Firmicutes	Bacilli	Lactobacillales	Streptococcaceae	Streptococcus	Streptococcus parauberis		0	270	0	0	0	0	0	0	0	0	0	0	0	0	0	0		185	0	0	0
Bacteria	Actinobacteria	Actinobacteria	Micrococcales	Cellulomonadaceae	Cellulomonas	Cellulomonas sp. JZ18		0	0	0	0	0	0	0	0	0	0	471	0	0	0	0	0		0	0	462	0
Bacteria	Firmicutes	Bacilli	Bacillales	Bacillaceae	Geobacillus	Geobacillus thermodenitrificans		0	0	0	0	0	0	0	0	0	0	202	0	0	125	0	118		0	0	198	198
Bacteria	Firmicutes	Bacilli	Bacillales	Paenibacillaceae	Aneurinibacillus	Aneurinibacillus soli		0	0	0	0	0	0	0	0	133	0	0	0	0	0	0	0		0	0	134	0
Bacteria	Proteobacteria	Gammaproteobacteria	Enterobacterales	Enterobacteriaceae	Cronobacter	Cronobacter muytjensii		0	0	0	0	0	0	0	0	0	0	0	0	118	0	0	0		0	0	0	117
Bacteria	Actinobacteria	Actinobacteria	Propionibacteriales	Propionibacteriaceae	Propionibacterium	Propionibacterium freudenreichii		142	276	0	0	0	213	0	157	152	207	111	0	0	0	188	0		349	222	566	148
Bacteria	Proteobacteria	Betaproteobacteria	Burkholderiales	NA	NA	Burkholderiales bacterium GJ-E10		0	0	0	0	0	200	0	0	115	0	130	0	0	0	0	0		0	209	244	0
Bacteria	Proteobacteria	Gammaproteobacteria	Pseudomonadales	Moraxellaceae	Acinetobacter	Acinetobacter sp. ACNIH1		517	952.667	186.5	1054	426	431	5145	315	798	260	0	155	0	2063	223.25	410		1234	8006	1470	2366
Bacteria	Proteobacteria	Alphaproteobacteria	Rhizobiales	Bradyrhizobiaceae	Bradyrhizobium	Bradyrhizobium japonicum		0	0	0	0	0	0	0	0	0	0	100	0	100	0	0	261		0	0	98	282
Bacteria	Proteobacteria	Gammaproteobacteria	Xanthomonadales	Xanthomonadaceae	Pseudoxanthomonas	Pseudoxanthomonas suwonensis		453	1016	445	590	469	293	2764	355	1190	770	1011	350	812	3852	634	4054		1205	5047	3624	7698
Bacteria	Firmicutes	Bacilli	Lactobacillales	Streptococcaceae	Streptococcus	Streptococcus suis		124	150	0	0	0	0	0	0	0	0	0	0	0	0	0	0		243	0	0	0
Bacteria	Actinobacteria	Actinobacteria	Pseudonocardiales	Pseudonocardiaceae	Pseudonocardia	Pseudonocardia sp. Gen01		0	0	0	0	0	0	0	0	0	0	129	0	0	0	0	0		0	0	127	0
Bacteria	Actinobacteria	Actinobacteria	Micrococcales	Jonesiaceae	Jonesia	Jonesia denitrificans		0	108	0	0	0	0	0	0	0	0	0	0	0	0	0	0		74	0	0	0
Bacteria	Proteobacteria	Alphaproteobacteria	Sphingomonadales	Erythrobacteraceae	Altererythrobacter	Altererythrobacter epoxidivorans		0	0	0	0	0	0	0	0	0	0	119	101	0	0	0	0		0	0	250	0
Bacteria	Proteobacteria	Gammaproteobacteria	Pseudomonadales	Pseudomonadaceae	Pseudomonas	Pseudomonas litoralis		0	0	0	0	0	101	0	0	0	0	115	0	169	316	118	293		0	105	113	758
Bacteria	Proteobacteria	Gammaproteobacteria	Pseudomonadales	Pseudomonadaceae	Pseudomonas	Pseudomonas sp. LG1E9		0	0	0	0	0	0	0	0	0	0	0	0	0	0	0	121		0	0	0	85
Bacteria	Actinobacteria	Actinobacteria	Streptomycetales	Streptomycetaceae	Streptomyces	Streptomyces sp. NHF165		125	390	229	0	229	119	215	484	243	243	608	295	327	284	363	226		408	850	1793	1031
Bacteria	Bacteroidetes	Flavobacteriia	Flavobacteriales	Weeksellaceae	Chryseobacterium	Chryseobacterium gleum		145	436	239	0	384	243	499	0	135	277	172	172	139	144	128	177		461	1447	795	496
Bacteria	Firmicutes	Bacilli	Bacillales	Paenibacillaceae	Paenibacillus	Paenibacillus sabinae		0	0	0	0	0	102	0	135	0	0	0	0	0	0	0	0		0	106	92	0
Bacteria	Firmicutes	Clostridia	Clostridiales	Clostridiaceae	Clostridium	Clostridium sp. CT4		0	0	512	0	227	0	0	116	122	0	0	416	337	324	222	293		0	827	751	1014
Bacteria	Proteobacteria	Deltaproteobacteria	Desulfuromonadales	Desulfuromonadaceae	Desulfuromonas	Desulfuromonas sp. DDH964		0	954	0	0	181	182	0	190	153	0	748	564	305	0	361	285		653	379	1763	787
Bacteria	Spirochaetes	Spirochaetia	Spirochaetales	Spirochaetaceae	Treponema	Treponema pedis		0	264	0	0	294	158	0	106	112	0	0	0	112	1022	122	469		181	472	186	1478
Bacteria	Firmicutes	Clostridia	Clostridiales	Lachnospiraceae	Lachnoclostridium	[Clostridium] scindens		3600	5236	3500	2270	2637	3168	2870	5594	2579	2542	435	2509	1981	1863	2135	1546		7638	16418	12576	6454
Bacteria	Firmicutes	Bacilli	Lactobacillales	Enterococcaceae	Enterococcus	Enterococcus casseliflavus		0	292	137	0	0	0	0	0	0	104	0	0	0	0	0	0		200	158	99	0
Bacteria	Proteobacteria	Gammaproteobacteria	Aeromonadales	Aeromonadaceae	Aeromonas	Aeromonas sp. ASNIH7		766	488	0	332	503	0	0	0	0	0	380	0	0	0	0	0		1197	1015	373	0
Bacteria	Proteobacteria	Deltaproteobacteria	Desulfuromonadales	Geobacteraceae	Geobacter	Geobacter anodireducens		0	0	266	0	106	206	0	0	116	0	876	0	369	0	100	128		0	632	977	536
Bacteria	Bacteroidetes	Flavobacteriia	Flavobacteriales	Weeksellaceae	Kaistella	Chryseobacterium haifense		338	462	213	129	205	182	0	0	114	190	0	0	123	126	0	0		697	840	295	238
Bacteria	Deinococcus-Thermus	Deinococci	Deinococcales	Deinococcaceae	Deinococcus	Deinococcus irradiatisoli		0	0	0	0	0	0	0	0	0	0	111	0	154	0	0	0		0	0	109	153
Bacteria	Proteobacteria	Deltaproteobacteria	Desulfovibrionales	Desulfovibrionaceae	Desulfovibrio	Desulfovibrio fairfieldensis		0	0	0	0	177	247	0	232	236	0	160	0	212	0	217	161		0	443	553	495
Bacteria	Actinobacteria	Actinobacteria	Micrococcales	Microbacteriaceae	Microbacterium	Microbacterium sp. 4R-513		0	0	0	0	0	0	0	0	0	0	161	0	0	0	0	0		0	0	158	0
Bacteria	Proteobacteria	Gammaproteobacteria	Pseudomonadales	Pseudomonadaceae	Pseudomonas	Pseudomonas sp. R2A2		0	0	0	0	0	0	0	0	0	0	188	0	0	0	0	0		0	0	185	0
Bacteria	Proteobacteria	Betaproteobacteria	Burkholderiales	Burkholderiaceae	Cupriavidus	Cupriavidus gilardii		0	0	158	0	0	0	0	192	0	0	0	0	0	0	0	170		0	182	131	119
Bacteria	Acidobacteria	Acidobacteriia	Bryobacterales	Solibacteraceae	Candidatus Solibacter	Candidatus Solibacter usitatus		0	0	0	0	119	148	0	197	189	0	416	0	189	0	269	163		0	278	733	514
Bacteria	Actinobacteria	Coriobacteriia	Coriobacteriales	Atopobiaceae	NA	Atopobiaceae bacterium		0	0	0	0	0	0	0	0	0	0	391	0	0	0	0	0		0	0	384	0
Bacteria	Firmicutes	Clostridia	Thermoanaerobacterales	Thermoanaerobacterales Family III. Incertae Sedis	Caldicellulosiruptor	Caldicellulosiruptor hydrothermalis		0	0	0	0	0	0	0	0	0	0	0	0	0	0	104	0		0	0	0	82
Bacteria	Proteobacteria	Oligoflexia	Bdellovibrionales	Bdellovibrionaceae	Bdellovibrio	Bdellovibrio bacteriovorus		0	218	102	0	0	0	0	0	0	0	0	0	103	0	149	547		149	117	0	602
Bacteria	Spirochaetes	Spirochaetia	Leptospirales	Leptospiraceae	Leptospira	Leptospira weilii		0	0	0	0	0	0	0	0	0	0	0	0	109	0	115	0		0	0	0	199
Bacteria	Proteobacteria	Deltaproteobacteria	Desulfuromonadales	Desulfuromonadaceae	Pelobacter	Pelobacter carbinolicus		0	0	0	0	123	124	0	146	111	0	186	0	180	0	114	136		0	257	395	364
Bacteria	Actinobacteria	Actinobacteria	Micrococcales	Cellulomonadaceae	Cellulomonas	Cellulomonas fimi		0	0	100	0	0	0	181	0	0	0	0	0	0	0	0	0		0	303	0	0
Bacteria	Actinobacteria	Actinobacteria	Corynebacteriales	Nocardiaceae	Nocardia	Nocardia nova		0	0	0	0	0	0	0	0	0	0	109	0	0	0	112	0		0	0	107	88
Bacteria	Proteobacteria	Gammaproteobacteria	Xanthomonadales	Rhodanobacteraceae	Rhodanobacter	Rhodanobacter denitrificans		0	0	0	0	102	0	0	0	0	0	141	0	0	0	121	232		0	106	138	257
Bacteria	Firmicutes	Clostridia	Clostridiales	Ruminococcaceae	Ruminococcus	Ruminococcus champanellensis		2152	3994	1268	1263	1562	957	0	918	746	750	0	1003	382	0	413	563		5157	5953	3415	1100
Bacteria	Firmicutes	Bacilli	Bacillales	Alicyclobacillaceae	Tumebacillus	Tumebacillus avium		0	0	0	0	0	151	0	124	157	0	106	0	220	0	151	0		0	158	347	338
Bacteria	Proteobacteria	Gammaproteobacteria	Enterobacterales	Enterobacteriaceae	Leclercia	Leclercia sp. W6		0	0	0	0	0	0	0	100	0	0	0	0	0	0	0	0		0	0	68	0
Bacteria	Actinobacteria	Actinobacteria	Streptomycetales	Streptomycetaceae	Streptomyces	Streptomyces sp. CdTB01		0	0	0	0	0	0	0	0	0	0	0	0	0	0	0	136		0	0	0	95
Bacteria	Proteobacteria	Gammaproteobacteria	Enterobacterales	Enterobacteriaceae	Kosakonia	Kosakonia cowanii		0	0	0	0	101	0	0	0	0	0	0	0	0	0	0	0		0	105	0	0
Bacteria	Thermodesulfobacteria	Thermodesulfobacteria	Thermodesulfobacteriales	Thermodesulfobacteriaceae	Thermosulfurimonas	Thermosulfurimonas marina		0	0	0	0	0	0	0	0	0	0	124	0	0	0	0	0		0	0	122	0
Bacteria	Proteobacteria	Betaproteobacteria	Burkholderiales	Oxalobacteraceae	Undibacterium	Undibacterium sp. KW1		0	0	0	0	0	0	0	0	0	0	0	0	0	0	0	105		0	0	0	73
Bacteria	Firmicutes	Bacilli	Bacillales	Bacillaceae	Bacillus	Bacillus tropicus		0	102	0	0	0	0	0	0	0	0	0	0	0	0	0	0		70	0	0	0
Bacteria	Firmicutes	Clostridia	Clostridiales	Lachnospiraceae	Blautia	Blautia producta		528	832	502	255	298	298	0	273	351	321	0	0	106	224	130	119		1164	1577	845	497
Bacteria	Actinobacteria	Actinobacteria	Pseudonocardiales	Pseudonocardiaceae	Kutzneria	Kutzneria albida		0	0	0	0	0	0	0	0	0	0	0	0	0	0	144	0		0	0	0	114
Bacteria	Bacteroidetes	NA	Bacteroidetes Order II. Incertae sedis	Rhodothermaceae	Salinibacter	Salinibacter ruber		0	0	0	0	0	0	0	0	0	0	0	0	100	0	112	0		0	0	0	187
Bacteria	Planctomycetes	Planctomycetia	Gemmatales	Gemmataceae	Gemmata	Gemmata obscuriglobus		0	0	0	0	120	0	0	134	184	0	264	0	173	0	246	228		0	125	536	525
Bacteria	Firmicutes	Bacilli	Lactobacillales	Streptococcaceae	Streptococcus	Streptococcus infantarius		1434	1810	472	469	500	229	342	394	311	237	0	0	0	0	0	0		2854	2352	808	0
Bacteria	Firmicutes	Bacilli	Bacillales	Bacillaceae	Aeribacillus	Aeribacillus pallidus		0	0	0	0	0	0	0	0	136	0	0	0	0	158	131	0		0	0	137	249
Bacteria	Bacteroidetes	Chitinophagia	Chitinophagales	Chitinophagaceae	Flavisolibacter	Flavisolibacter ginsenosidimutans		0	0	0	156	104	0	0	140	142	0	211	0	124	0	144	134		0	339	446	331
Bacteria	Proteobacteria	Gammaproteobacteria	Enterobacterales	Enterobacteriaceae	Leclercia	Leclercia sp. J807		128	118	0	0	0	0	0	0	0	0	0	109	0	0	0	0		225	0	144	0
Bacteria	Firmicutes	Erysipelotrichia	Erysipelotrichales	Erysipelotrichaceae	Absiella	Absiella argi		620	696	550	0	349	0	0	1492	0	359	0	359	345	372	289	257		1174	997	1836	1094
Bacteria	Proteobacteria	Alphaproteobacteria	Rhodobacterales	Rhodobacteraceae	Rhodobacter	Rhodobacter sp. CZR27		0	0	0	0	0	0	0	0	0	0	140	0	0	0	0	0		0	0	137	0
Bacteria	Proteobacteria	Betaproteobacteria	Burkholderiales	Comamonadaceae	Acidovorax	Acidovorax sp. T1		0	0	214	0	0	0	0	231	0	0	0	0	0	1497	0	442		0	246	158	1690
Bacteria	Proteobacteria	Alphaproteobacteria	Rhizobiales	Bradyrhizobiaceae	Bradyrhizobium	Bradyrhizobium paxllaeri		0	0	0	0	0	0	0	133	0	0	114	0	0	0	0	131		0	0	203	92
Bacteria	Proteobacteria	Gammaproteobacteria	Enterobacterales	Enterobacteriaceae	Phytobacter	Phytobacter ursingii		0	112	0	0	0	0	0	0	0	0	0	0	0	0	0	0		77	0	0	0
Bacteria	Proteobacteria	Gammaproteobacteria	Pseudomonadales	Moraxellaceae	Acinetobacter	Acinetobacter sp. 185		0	0	232	179	212	0	258	0	0	0	0	0	0	135	0	122		0	1020	0	210
Bacteria	Actinobacteria	Actinobacteria	Bifidobacteriales	Bifidobacteriaceae	Bifidobacterium	Bifidobacterium longum		394	546	219	174	213	381	190	270	218	303	156	170	260	192	237	147		818	1325	1070	726
Bacteria	Actinobacteria	Actinobacteria	Streptomycetales	Streptomycetaceae	Streptomyces	Streptomyces xiamenensis		0	0	0	0	0	0	0	0	0	0	0	179	0	0	0	0		0	0	236	0
Bacteria	Proteobacteria	Deltaproteobacteria	Myxococcales	Archangiaceae	Archangium	Archangium gephyra		0	0	0	369	116	150	0	126	220	0	1003	0	209	607	158	110		0	822	1291	970
Bacteria	Proteobacteria	Alphaproteobacteria	Rhizobiales	Rhizobiaceae	Neorhizobium	Neorhizobium sp. NCHU2750		0	0	0	0	0	0	0	0	0	0	130	0	0	0	0	0		0	0	128	0
Bacteria	Actinobacteria	Coriobacteriia	Eggerthellales	Eggerthellaceae	Eggerthella	Eggerthella lenta		0	0	845	0	403	953	805	0	580	459	561	776	866	0	792	319		0	3223	2595	1709
Bacteria	Actinobacteria	Actinobacteria	Corynebacteriales	Mycobacteriaceae	Mycobacterium	Mycobacterium kansasii		0	0	0	0	0	0	0	125	0	0	0	0	0	0	0	0		0	0	86	0
Bacteria	Firmicutes	Bacilli	Lactobacillales	Lactobacillaceae	Lacticaseibacillus	Lactobacillus manihotivorans		899	530	215	270	346	202	823	421	193	201	0	0	0	0	100	0		1376	2073	673	79
Bacteria	Firmicutes	Bacilli	Lactobacillales	Streptococcaceae	Streptococcus	Streptococcus acidominimus		172	290	107	0	0	0	0	136	0	0	0	0	0	0	0	0		392	123	93	0
Bacteria	Proteobacteria	Gammaproteobacteria	Methylococcales	Methylococcaceae	Methylomicrobium	Methylomicrobium buryatense		0	0	0	0	0	0	0	0	0	0	164	0	0	0	0	157		0	0	161	110
Bacteria	Firmicutes	Bacilli	Bacillales	Planococcaceae	Sporosarcina	Sporosarcina ureae		0	0	0	0	0	110	0	0	0	0	0	0	0	0	0	108		0	115	0	76
Bacteria	Bacteroidetes	Bacteroidia	Bacteroidales	Dysgonomonadaceae	Dysgonomonas	Dysgonomonas sp. HDW5A		0	0	0	0	425	511	0	396	574	0	0	0	0	0	139	0		0	976	848	110
Bacteria	Spirochaetes	Spirochaetia	Spirochaetales	Spirochaetaceae	Treponema	Treponema caldarium		0	0	199	208	380	247	0	595	435	843	930	462	1062	1714	1488	1228		0	1190	3168	4670
Bacteria	Firmicutes	Clostridia	Clostridiales	Ruminococcaceae	NA	Ruminococcaceae bacterium LBM 19010		0	0	0	0	0	0	0	222	100	101	0	117	108	140	121	125		0	0	504	418
Bacteria	Actinobacteria	Coriobacteriia	Coriobacteriales	Coriobacteriaceae	Collinsella	Collinsella aerofaciens		0	1474	1124	424	1049	1715	936	1083	1206	857	182	0	552	0	607	393		1009	5775	2946	1302
Bacteria	Proteobacteria	Alphaproteobacteria	Rhodobacterales	Rhodobacteraceae	Rhodobacter	Rhodobacter blasticus		0	0	0	0	0	0	0	0	0	0	0	0	142	0	0	225		0	0	0	298
Bacteria	Proteobacteria	Alphaproteobacteria	Rhodobacterales	Rhodobacteraceae	Paracoccus	Paracoccus sp. AK26		0	0	125	0	214	0	0	0	0	0	159	0	257	0	0	0		0	367	156	256
Bacteria	Proteobacteria	Alphaproteobacteria	Rhizobiales	Methylobacteriaceae	Methylobacterium	Methylobacterium sp. XJLW		0	0	149	0	155	206	183	140	146	0	0	0	0	0	0	0		0	739	243	0
Bacteria	Firmicutes	Bacilli	Lactobacillales	Streptococcaceae	Lactococcus	Lactococcus raffinolactis		151	268	115	0	0	0	0	100	0	0	0	0	0	0	114	0		353	132	68	90
Bacteria	Acidobacteria	Vicinamibacteria	NA	Vicinamibacteraceae	Luteitalea	Luteitalea pratensis		0	0	0	0	265	182	0	212	148	0	510	0	230	0	330	287		0	466	795	690
Bacteria	Proteobacteria	Gammaproteobacteria	Pseudomonadales	Moraxellaceae	Acinetobacter	Acinetobacter towneri		2738	5114	1615	1508	1516	820	955	1102	693	266	0	0	110	186	0	187		6584	7515	1704	412
Bacteria	Proteobacteria	Alphaproteobacteria	Sphingomonadales	Sphingomonadaceae	Sphingopyxis	Sphingopyxis macrogoltabida		0	0	0	0	0	0	0	0	0	0	186	0	0	0	0	246		0	0	183	172
Bacteria	Proteobacteria	Alphaproteobacteria	Rhizobiales	Methylobacteriaceae	Microvirga	Microvirga ossetica		0	0	0	0	0	176	0	128	0	0	277	0	131	0	192	125		0	184	360	368
Bacteria	Proteobacteria	Gammaproteobacteria	Chromatiales	NA	Thiohalobacter	Thiohalobacter thiocyanaticus		0	0	0	0	0	104	0	0	128	0	456	0	0	385	138	136		0	108	577	559
Bacteria	Actinobacteria	Actinobacteria	Streptomycetales	Streptomycetaceae	Streptomyces	Streptomyces globisporus		0	0	0	0	0	0	0	0	0	0	0	0	120	0	0	0		0	0	0	119
Bacteria	Firmicutes	Bacilli	Bacillales	Bacillaceae	Bacillus	Bacillus subtilis		185.6	254	247	146	225	280.5	218	538	315	284	239	207	268.333	180	418	193		383	1254	1463	898
Bacteria	Firmicutes	Clostridia	Clostridiales	Lachnospiraceae	Blautia	Blautia sp. N6H1-15		0	0	963	801	726	893	0	626	683	753	0	0	413	0	495	255		0	3981	1830	979
Bacteria	Proteobacteria	Alphaproteobacteria	Rhizobiales	Rhizobiaceae	Sinorhizobium	Sinorhizobium meliloti		0	0	0	0	0	105	0	0	132	0	0	0	0	0	0	0		0	110	133	0
Bacteria	Verrucomicrobia	Verrucomicrobiae	Verrucomicrobiales	Verrucomicrobiaceae	Verrucomicrobium	Verrucomicrobium sp. GAS474		0	0	0	0	174	166	0	171	105	0	301	0	582	0	488	526		0	355	518	1332
Bacteria	Proteobacteria	Gammaproteobacteria	Xanthomonadales	Xanthomonadaceae	Xanthomonas	Xanthomonas campestris		0	0	0	0	0	0	0	0	0	0	0	0	0	0	0	118		0	0	0	83
Bacteria	Proteobacteria	Gammaproteobacteria	Oceanospirillales	Alcanivoracaceae	Alcanivorax	Alcanivorax xenomutans		0	520	0	0	0	0	0	0	0	0	0	0	0	0	0	0		356	0	0	0
Bacteria	Cyanobacteria	Gloeobacteria	Gloeobacterales	Gloeobacteraceae	Gloeobacter	Gloeobacter violaceus		0	0	145	0	169	0	0	0	0	0	319	0	0	0	0	0		0	343	313	0
Bacteria	Proteobacteria	Gammaproteobacteria	Enterobacterales	Enterobacteriaceae	Enterobacter	Enterobacter hormaechei		0	0	0	101	0	0	0	0	0	0	0	0	0	0	0	0		0	149	0	0
Bacteria	Firmicutes	Clostridia	Clostridiales	Lachnospiraceae	Lacrimispora	Lacrimispora sphenoides		822	0	0	0	475	421	0	378	356	0	0	0	376	0	393	424		926	935	617	981
Bacteria	Proteobacteria	Alphaproteobacteria	Rhodospirillales	Rhodospirillaceae	Nitrospirillum	Nitrospirillum amazonense		0	0	0	188	118	0	0	0	0	0	123	0	0	0	0	123		0	401	121	86
Bacteria	Proteobacteria	Gammaproteobacteria	Pseudomonadales	Pseudomonadaceae	Pseudomonas	Pseudomonas sp. CCOS 191		0	0	0	0	0	0	0	0	0	0	0	0	0	413	0	0		0	0	0	381
Bacteria	Actinobacteria	Actinobacteria	Frankiales	Frankiaceae	Frankia	Frankia sp. EAN1pec		0	0	0	0	0	0	0	0	0	0	156	0	103	0	0	0		0	0	153	102
Bacteria	Proteobacteria	Alphaproteobacteria	Rhodospirillales	Rhodospirillaceae	Rhodospirillum	Rhodospirillum centenum		0	0	0	0	0	0	0	0	0	0	141	0	0	0	111	112		0	0	138	166
Bacteria	Synergistetes	Synergistia	Synergistales	Synergistaceae	Jonquetella	Jonquetella anthropi		0	0	0	0	0	136	0	111	0	0	138	0	222	0	336	180		0	142	211	612
Bacteria	Bacteroidetes	Bacteroidia	Bacteroidales	Dysgonomonadaceae	Proteiniphilum	Proteiniphilum saccharofermentans		835	2352	926	947	1167	1043	941	2008	916	1004	909	1148	1775	1417	1370	1612		2550	5748	5657	5281
Bacteria	Proteobacteria	Gammaproteobacteria	Aeromonadales	Aeromonadaceae	Aeromonas	Aeromonas caviae		523	1312	629	172	386	747	260	721	390	195	1399	157	215	436	357	0		1487	2430	2650	897
Bacteria	Firmicutes	Clostridia	Clostridiales	Lachnospiraceae	Blautia	Blautia sp. SC05B48		1730	2838	1879	1355	1153	1513	1465	2454	743	1313	0	0	320	0	283	376		3891	8467	3674	804
Bacteria	Actinobacteria	Actinobacteria	Propionibacteriales	Nocardioidaceae	Nocardioides	Nocardioides sp. SB3-45		0	0	0	0	0	0	0	0	0	0	0	0	0	190	0	0		0	0	0	175
Bacteria	Chloroflexi	Dehalococcoidia	Dehalococcoidales	Dehalococcoidaceae	Dehalococcoides	Dehalococcoides mccartyi		0	0	168	118	0	342	554	752	491	534	100	587	600	533	496	462		0	1299	2389	1803
Bacteria	Proteobacteria	Betaproteobacteria	Burkholderiales	Sutterellaceae	Sutterella	Sutterella megalosphaeroides		0	326	231	145	189	221	0	257	130	251	0	210	0	0	157	0		223	908	822	124
Bacteria	Proteobacteria	Alphaproteobacteria	Rhodobacterales	Rhodobacteraceae	Rhodobacter	Rhodobacter sphaeroides		0	0	0	0	0	0	0	0	192	0	106	0	0	0	149	110		0	0	297	194
Bacteria	Bacteroidetes	Flavobacteriia	Flavobacteriales	Weeksellaceae	Chryseobacterium	Chryseobacterium gallinarum		103	0	0	0	0	157	117	0	122	0	0	116	0	103	0	121		116	285	276	180
Bacteria	Proteobacteria	Gammaproteobacteria	Vibrionales	Vibrionaceae	Vibrio	Vibrio parahaemolyticus		0	104	0	0	0	0	0	0	0	0	0	0	0	0	0	0		71	0	0	0
Bacteria	Firmicutes	Bacilli	Bacillales	Bacillaceae	Lysinibacillus	Lysinibacillus timonensis		0	0	0	130	0	0	636	0	223	0	0	0	0	0	0	207		0	852	224	145
Bacteria	Proteobacteria	Alphaproteobacteria	Rhizobiales	NA	Hartmannibacter	Hartmannibacter diazotrophicus		0	0	0	0	0	0	0	0	0	0	0	0	0	0	155	0		0	0	0	122
Bacteria	Proteobacteria	Betaproteobacteria	Neisseriales	Chromobacteriaceae	Chromobacterium	Chromobacterium haemolyticum		0	0	0	0	0	0	0	115	0	0	0	0	0	0	0	0		0	0	79	0
Bacteria	Actinobacteria	Actinobacteria	Corynebacteriales	Mycobacteriaceae	Mycolicibacterium	Mycolicibacterium parafortuitum		0	0	134	0	0	110	155	153	135	0	256	176	0	316	249	237		0	430	724	654
Bacteria	Proteobacteria	Deltaproteobacteria	Syntrophobacterales	Syntrophaceae	Syntrophus	Syntrophus aciditrophicus		0	3332	874	1003	1105	652	870	1222	636	756	5836	801	2816	1672	2715	1926		2280	5223	8979	7831
Bacteria	Firmicutes	Bacilli	Bacillales	Bacillaceae	Bacillus	Bacillus coagulans		0	0	0	0	0	0	0	0	0	0	0	0	0	107	0	0		0	0	0	99
Bacteria	Acidobacteria	Acidobacteriia	Acidobacteriales	Acidobacteriaceae	Terriglobus	Terriglobus roseus		0	0	0	0	0	0	0	0	0	0	132	0	0	0	0	0		0	0	130	0
Bacteria	Proteobacteria	Alphaproteobacteria	Rhizobiales	Hyphomicrobiaceae	Devosia	Devosia sp. 1566		0	0	0	0	0	0	0	0	0	0	0	0	0	0	0	199		0	0	0	139
Bacteria	Firmicutes	Bacilli	Lactobacillales	Streptococcaceae	Streptococcus	Streptococcus sp. CNU 77-61		0	182	0	0	0	0	0	0	101	0	0	0	0	151	0	0		125	0	102	139
Bacteria	Proteobacteria	Alphaproteobacteria	Rhizobiales	Methylobacteriaceae	Methylobacterium	Methylobacterium sp. C1		0	622	0	241	0	0	0	0	351	413	0	483	0	0	662	503		426	356	1383	874
Bacteria	Proteobacteria	Betaproteobacteria	Burkholderiales	Oxalobacteraceae	Collimonas	Collimonas arenae		0	0	0	0	0	0	0	0	0	0	0	0	0	0	105	163		0	0	0	197
Bacteria	Proteobacteria	Betaproteobacteria	Burkholderiales	Burkholderiaceae	Cupriavidus	Cupriavidus gilardii		0	0	0	0	0	0	235	0	0	0	0	0	0	0	113	324		0	244	0	316
Bacteria	Proteobacteria	Gammaproteobacteria	Pseudomonadales	Pseudomonadaceae	Azotobacter	Azotobacter vinelandii		0	0	0	0	0	0	0	0	0	0	0	0	0	0	0	196		0	0	0	137
Bacteria	Proteobacteria	Gammaproteobacteria	Pseudomonadales	Pseudomonadaceae	Pseudomonas	Pseudomonas resinovorans		0	0	0	0	141	127	0	0	0	0	326	0	104	1457	171	344		0	279	320	1823
Bacteria	Proteobacteria	Alphaproteobacteria	Rhizobiales	Hyphomicrobiaceae	Devosia	Devosia sp. A16		0	492	0	0	229	370	0	187	282	170	367	231	180	0	190	286		337	625	1237	529
Bacteria	Bacteroidetes	Sphingobacteriia	Sphingobacteriales	Sphingobacteriaceae	Mucilaginibacter	Mucilaginibacter mallensis		0	0	0	0	0	0	0	103	0	0	102	0	113	0	0	0		0	0	170	112
Bacteria	Proteobacteria	Deltaproteobacteria	Desulfovibrionales	Desulfovibrionaceae	Desulfovibrio	Desulfovibrio sp. IOR2		0	0	0	0	220	237	0	255	168	0	247	0	256	0	246	242		0	477	586	618
Bacteria	Verrucomicrobia	Opitutae	Opitutales	Opitutaceae	Opitutus	Opitutus sp. GAS368		0	0	0	0	227	152	0	157	121	0	348	0	575	0	342	1217		0	396	571	1693
Bacteria	Bacteroidetes	Cytophagia	Cytophagales	Cytophagaceae	Runella	Runella sp. HYN0085		0	0	0	0	0	0	0	0	188	202	0	0	212	0	172	184		0	0	381	476
Bacteria	Firmicutes	Bacilli	Bacillales	Paenibacillaceae	Paenibacillus	Paenibacillus sp. JDR-2		0	0	0	0	118	105	0	0	108	0	0	0	0	0	0	0		0	233	109	0
Bacteria	Proteobacteria	Gammaproteobacteria	Xanthomonadales	Xanthomonadaceae	Xanthomonas	Xanthomonas cucurbitae		0	0	0	0	0	0	0	0	0	0	148	0	0	0	0	0		0	0	145	0
Bacteria	Proteobacteria	Gammaproteobacteria	Enterobacterales	Enterobacteriaceae	Shimwellia	Shimwellia blattae		0	0	0	0	0	0	0	0	0	0	103	0	0	0	0	0		0	0	101	0
Bacteria	Firmicutes	Bacilli	Lactobacillales	Streptococcaceae	Streptococcus	Streptococcus uberis		289	0	112	0	104	0	0	160	0	0	0	0	0	0	0	0		326	238	110	0
Bacteria	Firmicutes	Bacilli	Lactobacillales	Streptococcaceae	Streptococcus	Streptococcus uberis		0	416	0	0	0	0	0	0	0	0	0	0	0	0	0	0		285	0	0	0
Bacteria	Firmicutes	Bacilli	Lactobacillales	Lactobacillaceae	Companilactobacillus	Lactobacillus farciminis		0	0	0	0	0	0	0	127	0	0	0	0	0	0	0	0		0	0	87	0
Bacteria	Actinobacteria	Actinobacteria	Propionibacteriales	Nocardioidaceae	Friedmanniella	Friedmanniella sagamiharensis		0	0	0	0	0	0	0	0	106	0	0	0	0	0	0	0		0	0	107	0
Bacteria	Synergistetes	Synergistia	Synergistales	Synergistaceae	Thermanaerovibrio	Thermanaerovibrio velox		0	0	0	0	0	124	0	103	0	0	224	0	101	0	117	0		0	129	290	192
Bacteria	Bacteroidetes	Bacteroidia	Bacteroidales	Muribaculaceae	Muribaculum	Muribaculum sp. TLL-A4		2399	3852	1753	1511	1850	1357	1378	2161	1475	1679	473	709	574	938	531	409		5338	9026	5957	2141
Bacteria	Firmicutes	Bacilli	Bacillales	Bacillaceae	Bacillus	Bacillus pumilus		0	0	0	0	0	0	0	263	120	0	0	0	135	0	0	0		0	0	301	134
Bacteria	Actinobacteria	Actinobacteria	Micrococcales	Dermabacteraceae	Brachybacterium	Brachybacterium vulturis		0	0	0	0	0	0	0	0	0	0	0	0	0	0	0	101		0	0	0	71
Bacteria	Deinococcus-Thermus	Deinococci	Thermales	Thermaceae	Thermus	Thermus oshimai		0	0	0	0	0	0	0	0	0	0	120	0	0	0	0	0		0	0	118	0
Bacteria	Proteobacteria	Gammaproteobacteria	Pseudomonadales	Pseudomonadaceae	Pseudomonas	Pseudomonas sp. 13159349		0	0	0	0	0	0	0	0	0	0	347	0	0	0	0	0		0	0	341	0
Bacteria	Proteobacteria	Alphaproteobacteria	Sphingomonadales	Erythrobacteraceae	Porphyrobacter	Porphyrobacter sp. LM 6		0	0	0	0	0	0	0	0	0	0	0	0	0	227	0	141		0	0	0	308
Bacteria	Bacteroidetes	Flavobacteriia	Flavobacteriales	Flavobacteriaceae	Flavobacterium	Flavobacterium crassostreae		0	0	0	0	0	0	0	0	0	0	0	0	0	0	0	147		0	0	0	103
Bacteria	Firmicutes	Bacilli	Lactobacillales	Streptococcaceae	Streptococcus	Streptococcus equinus		396	598	320	228	251	151	179	334	153	185	0	110	0	0	124	0		855	1311	704	98
Bacteria	Proteobacteria	Betaproteobacteria	Burkholderiales	Alcaligenaceae	Bordetella	Bordetella pertussis		0	0	0	0	0	0	0	0	0	0	164	0	0	0	0	224		0	0	161	157
Bacteria	Proteobacteria	Betaproteobacteria	Burkholderiales	Comamonadaceae	Variovorax	Variovorax sp. HW608		0	0	0	0	135	115	0	0	0	416	140	0	128	0	336	476		0	261	532	725
Bacteria	Actinobacteria	Actinobacteria	Bifidobacteriales	Bifidobacteriaceae	Bifidobacterium	Bifidobacterium animalis		167	198	0	0	0	0	0	0	0	0	0	0	0	0	0	0		323	0	0	0
Bacteria	Actinobacteria	Rubrobacteria	Rubrobacterales	Baekduiaceae	Baekduia	Baekduia soli		0	0	0	162	0	0	0	0	0	0	547	0	113	0	129	138		0	239	537	311
Bacteria	Proteobacteria	Gammaproteobacteria	Pseudomonadales	Pseudomonadaceae	Pseudomonas	Pseudomonas sp. FGI182		0	0	124	0	0	0	0	0	0	0	0	0	0	0	0	0		0	143	0	0
Bacteria	Planctomycetes	NA	NA	NA	NA	Planctomycetes bacterium CA51		0	0	0	0	0	0	0	0	0	0	0	0	0	0	135	0		0	0	0	106
Bacteria	Proteobacteria	Gammaproteobacteria	Pseudomonadales	Pseudomonadaceae	Pseudomonas	Pseudomonas marincola		0	0	0	0	0	0	0	0	0	153	0	0	0	386	0	315		0	0	145	576
Bacteria	Firmicutes	Bacilli	Bacillales	Paenibacillaceae	Brevibacillus	Brevibacillus formosus		0	0	0	0	0	0	0	0	0	112	0	0	121	0	0	0		0	0	106	120
Bacteria	Firmicutes	Bacilli	Lactobacillales	Lactobacillaceae	Ligilactobacillus	Ligilactobacillus salivarius		435	410	181	120	183	127	0	125	108	0	0	0	0	0	0	0		771	708	195	0
Bacteria	Proteobacteria	Alphaproteobacteria	Rhizobiales	Rhizobiaceae	Georhizobium	Georhizobium profundi		0	0	0	0	0	0	0	0	0	0	215	0	0	202	0	0		0	0	211	186
Bacteria	Proteobacteria	Deltaproteobacteria	Desulfuromonadales	Geobacteraceae	Geobacter	Geobacter uraniireducens		0	0	0	0	241	443	0	131	225	0	507	0	192	384	382	274		0	713	814	1038
Bacteria	Actinobacteria	Actinobacteria	Micrococcales	Microbacteriaceae	Microbacterium	Microbacterium sp. PAMC 28756		0	0	0	0	0	158	198	0	0	162	178	0	0	211	110	102		0	371	329	353
Bacteria	Firmicutes	Bacilli	Lactobacillales	Streptococcaceae	Streptococcus	Streptococcus suis		1935	2632	761	361	575	542	148	628	436	469	136	366	446	246	380	376		3980	2728	1929	1234
Bacteria	Actinobacteria	Actinobacteria	Corynebacteriales	Nocardiaceae	Nocardia	Nocardia cyriacigeorgica		0	0	0	0	0	0	0	0	0	0	189	0	0	0	0	0		0	0	185	0
Bacteria	Bacteroidetes	Cytophagia	Cytophagales	Hymenobacteraceae	Pontibacter	Pontibacter russatus		0	0	0	273	206	158	0	217	161	0	255	0	467	0	334	366		0	783	561	984
Bacteria	Actinobacteria	Actinobacteria	Streptosporangiales	Thermomonosporaceae	Actinomadura	Actinomadura sp. WMMB 499		0	0	0	0	0	0	0	0	0	0	239	0	0	0	148	0		0	0	235	117
Bacteria	Actinobacteria	Actinobacteria	Micrococcales	Intrasporangiaceae	Serinicoccus	Serinicoccus marinus		0	0	0	0	0	0	0	0	0	0	218	0	0	0	0	0		0	0	214	0
Bacteria	Proteobacteria	Alphaproteobacteria	Rhizobiales	Phyllobacteriaceae	Mesorhizobium	Mesorhizobium sp. M7D.F.Ca.US.005.01.1.1		0	0	0	0	0	0	0	0	0	0	0	0	0	0	0	117		0	0	0	82
Bacteria	Planctomycetes	NA	NA	NA	NA	Planctomycetes bacterium Pan181		0	0	0	0	0	152	0	0	125	0	182	0	0	0	0	0		0	159	305	0
Bacteria	Firmicutes	Clostridia	Clostridiales	Clostridiaceae	Clostridium	Clostridium botulinum		1144	2280	1360	1221	736	572	252	954	686.5	382	170	435	452	106	599	423		2848	4996	2447	1316
Bacteria	Bacteroidetes	Chitinophagia	Chitinophagales	Chitinophagaceae	Panacibacter	Panacibacter ginsenosidivorans		0	0	0	0	0	114	0	0	0	0	0	0	0	0	0	143		0	119	0	100
Bacteria	Bacteroidetes	Cytophagia	Cytophagales	Hymenobacteraceae	Rufibacter	Rufibacter sp. DG31D		0	0	0	0	130	235	0	193	126	0	193	0	236	0	139	213		0	381	448	494
Bacteria	Bacteroidetes	Cytophagia	Cytophagales	Cyclobacteriaceae	Algoriphagus	Algoriphagus machipongonensis		0	0	0	115	100	0	0	0	0	0	0	0	0	0	0	0		0	274	0	0
Bacteria	Cyanobacteria	NA	Nostocales	Nostocaceae	Nostoc	Nostoc sp. NIES-3756		0	0	0	0	100	0	0	0	0	0	0	0	0	0	0	0		0	104	0	0
Bacteria	Firmicutes	Bacilli	Lactobacillales	Aerococcaceae	Abiotrophia	Abiotrophia defectiva		0	144	0	0	0	0	0	0	0	0	0	0	0	0	0	0		99	0	0	0
Bacteria	Firmicutes	Clostridia	Clostridiales	Peptostreptococcaceae	Acetoanaerobium	Acetoanaerobium sticklandii		0	220	0	116	0	0	133	135	104	157	0	0	107	202	176	214		151	309	346	581
Bacteria	Firmicutes	Erysipelotrichia	Erysipelotrichales	Erysipelotrichaceae	Turicibacter	Turicibacter sanguinis		152	324	232	188	142	154	161	0	150	184	0	165	0	141	118	101		393	1021	544	294
Bacteria	Firmicutes	Bacilli	Lactobacillales	Carnobacteriaceae	Carnobacterium	Carnobacterium maltaromaticum		0	0	0	0	133	0	137	0	0	0	0	0	0	0	0	0		0	281	0	0
Bacteria	Bacteroidetes	Bacteroidia	Bacteroidales	Porphyromonadaceae	Porphyromonas	Porphyromonas gingivalis		476	0	0	0	0	0	0	734	0	306	0	0	0	0	0	0		536	0	793	0
Bacteria	Bacteroidetes	Cytophagia	Cytophagales	Hymenobacteraceae	Hymenobacter	Hymenobacter sp. BT18		0	0	0	0	271	171	0	157	139	0	0	0	0	0	106	0		0	461	247	84
Bacteria	Proteobacteria	Alphaproteobacteria	Caulobacterales	Caulobacteraceae	Caulobacter	Caulobacter segnis		0	0	0	321	0	143	0	0	0	0	0	0	0	0	113	0		0	623	0	89
Bacteria	Firmicutes	Bacilli	Bacillales	Paenibacillaceae	Paenibacillus	Paenibacillus polymyxa		0	0	0	0	133	126	0	0	0	0	0	0	0	0	0	0		0	270	0	0
Bacteria	Bacteroidetes	Flavobacteriia	Flavobacteriales	Weeksellaceae	Chryseobacterium	Chryseobacterium sp. POL2		0	682	330	332	330	292	461	604	323	303	263	328	291	345	266	390		467	1997	1717	1090
Bacteria	Proteobacteria	Betaproteobacteria	Neisseriales	Chromobacteriaceae	Chromobacterium	Chromobacterium vaccinii		0	0	0	0	341	0	0	100	110	0	0	0	0	0	126	0		0	356	179	99
Bacteria	Actinobacteria	Coriobacteriia	Coriobacteriales	Atopobiaceae	Olsenella	Olsenella sp. oral taxon 807		479	0	244	0	162	228	0	183	177	0	0	0	186	0	146	121		540	688	303	385
Bacteria	Firmicutes	Negativicutes	Selenomonadales	Sporomusaceae	Methylomusa	Methylomusa anaerophila		0	0	171	259	146	167	317	526	211	260	117	300	306	0	392	229		0	1235	1330	773
Bacteria	Proteobacteria	Gammaproteobacteria	Aeromonadales	Aeromonadaceae	Tolumonas	Tolumonas auensis		0	244	0	0	160	124	0	0	0	0	0	0	0	0	0	0		167	296	0	0
Bacteria	Proteobacteria	Alphaproteobacteria	Rhizobiales	Rhizobiaceae	Rhizobium	Rhizobium sp. Khangiran2		0	296	0	0	0	0	0	0	0	0	0	148	0	0	0	168		203	0	195	118
Bacteria	Bacteroidetes	Bacteroidia	Bacteroidales	Bacteroidaceae	Bacteroides	Bacteroides coprosuis		667	1276	973	815	874	879	834	1864	932	997	0	417	272	373	214	295		1624	5019	3711	990
Bacteria	Proteobacteria	Alphaproteobacteria	Sphingomonadales	Sphingomonadaceae	Sphingomonas	Sphingomonas sp. AAP5		0	0	0	0	0	0	0	0	0	0	115	0	0	0	0	0		0	0	113	0
Bacteria	Ignavibacteriae	Ignavibacteria	Ignavibacteriales	Ignavibacteriaceae	Ignavibacterium	Ignavibacterium album		0	0	0	305	317	0	0	262	268	0	382	0	120	0	148	360		0	781	823	488
Bacteria	Deinococcus-Thermus	Deinococci	Thermales	Thermaceae	Marinithermus	Marinithermus hydrothermalis		0	0	0	0	0	0	0	0	0	0	106	0	0	0	111	0		0	0	104	88
Bacteria	Proteobacteria	Betaproteobacteria	Burkholderiales	Alcaligenaceae	Pigmentiphaga	Pigmentiphaga sp. H8		0	0	0	0	0	118	0	0	0	0	230	0	0	0	0	272		0	123	226	190
Bacteria	Actinobacteria	Actinobacteria	Micrococcales	Microbacteriaceae	Microbacterium	Microbacterium sp. XT11		0	0	0	0	0	127	121	0	0	0	140	0	0	0	0	172		0	258	137	120
Bacteria	Proteobacteria	Betaproteobacteria	Nitrosomonadales	Sulfuricellaceae	Sulfuriferula	Sulfuriferula sp. AH1		0	0	0	0	0	0	0	0	0	0	0	0	103	226	138	118		0	0	0	503
Bacteria	Proteobacteria	Gammaproteobacteria	Chromatiales	Chromatiaceae	Thermochromatium	Thermochromatium tepidum		0	0	0	0	0	0	0	0	0	0	287	0	0	0	0	0		0	0	282	0
Bacteria	Proteobacteria	Gammaproteobacteria	Enterobacterales	Enterobacteriaceae	Klebsiella	Klebsiella pneumoniae		114	334	0	0	0	0	133	0	0	0	0	0	0	0	0	0		357	138	0	0
Bacteria	Proteobacteria	Deltaproteobacteria	Myxococcales	Myxococcaceae	Myxococcus	Myxococcus xanthus		0	0	0	0	0	0	0	0	0	251	232	0	0	0	0	0		0	0	466	0
Bacteria	Bacteroidetes	Cytophagia	Cytophagales	Marivirgaceae	Marivirga	Marivirga tractuosa		0	0	0	0	0	0	0	0	0	0	107	0	0	0	0	109		0	0	105	76
Bacteria	Proteobacteria	Deltaproteobacteria	Desulfovibrionales	Desulfovibrionaceae	Desulfovibrio	Desulfovibrio vulgaris		0	0	552	244	300	352	0	259	298	0	386	0	716	974	628	898		0	1676	856	2734
Bacteria	Firmicutes	Clostridia	Clostridiales	Eubacteriaceae	Eubacterium	Eubacterium limosum		792	1400	766	620	995	1145	884	2075	927	935	439	908	1088	816	1150	771		1850	4948	4870	3281
Bacteria	Bacteroidetes	Bacteroidia	Bacteroidales	Prevotellaceae	Prevotella	Prevotella denticola		2567	4376	0	2584	3417	1655	2038	3208	1921	2213	188	0	363	0	294	431		5886	11223	6414	894
Bacteria	Firmicutes	Bacilli	Bacillales	Paenibacillaceae	Paenibacillus	Paenibacillus sp. B01		374	0	0	0	157	359	0	388	339	0	245	0	302	0	394	119		421	539	847	694
Bacteria	Proteobacteria	Alphaproteobacteria	Rhodospirillales	Rhodospirillaceae	Magnetospirillum	Magnetospirillum gryphiswaldense		0	0	0	0	0	0	0	0	0	0	0	0	0	0	0	108		0	0	0	76
Bacteria	Proteobacteria	Alphaproteobacteria	Rhizobiales	Phyllobacteriaceae	Mesorhizobium	Mesorhizobium sp. Pch-S		0	0	0	0	0	0	0	0	0	0	214	0	0	0	0	151		0	0	210	106
Bacteria	Actinobacteria	Actinobacteria	Actinomycetales	Actinomycetaceae	Actinomyces	Actinomyces israelii		0	0	0	0	100	0	0	0	0	0	0	0	0	0	0	0		0	104	0	0
Bacteria	Bacteroidetes	Flavobacteriia	Flavobacteriales	Weeksellaceae	Planobacterium	Chryseobacterium taklimakanense		400	1056	265	238	355	295	399	476	332	230	139	142	249	0	260	174		1174	1749	1202	575
Bacteria	Proteobacteria	Alphaproteobacteria	Rhizobiales	Bradyrhizobiaceae	Rhodopseudomonas	Rhodopseudomonas palustris		0	0	0	0	0	170	0	168	0	339	0	0	224	0	325	185		0	177	437	608
Bacteria	Proteobacteria	Alphaproteobacteria	Rhodospirillales	Rhodospirillaceae	Thalassospira	Thalassospira indica		0	0	107	0	0	0	0	0	0	0	0	0	0	0	0	0		0	123	0	0
Bacteria	Firmicutes	Clostridia	Clostridiales	Peptococcaceae	Dehalobacter	Dehalobacter restrictus		0	0	0	133	0	0	0	110	0	0	176	0	157	234	171	234		0	196	248	671
Bacteria	Bacteroidetes	Flavobacteriia	Flavobacteriales	Flavobacteriaceae	Flavobacterium	Flavobacterium anhuiense		0	0	180	327	160	0	0	0	0	0	0	0	192	0	0	0		0	857	0	191
Bacteria	Firmicutes	Clostridia	Clostridiales	Lachnospiraceae	Cellulosilyticum	Cellulosilyticum lentocellum		1069	1954	3334	2755	3309	1038	1328	1532	207	1100	0	455	0	227	0	137		2541	13821	2903	305
Bacteria	Proteobacteria	Alphaproteobacteria	Rhizobiales	Methylocystaceae	Terasakiella	Terasakiella sp. SH-1		0	0	0	0	0	0	0	0	0	0	0	0	100	0	113	0		0	0	0	188
Bacteria	Actinobacteria	Actinobacteria	Streptomycetales	Streptomycetaceae	Streptomyces	Streptomyces albidoflavus		0	520	0	0	243	0	0	159	0	0	456	0	0	190	0	0		356	254	557	175
Bacteria	Proteobacteria	Alphaproteobacteria	Caulobacterales	Caulobacteraceae	Brevundimonas	Brevundimonas vancanneytii		111	0	178	0	0	0	690	504	120	0	0	0	264	795	0	826		125	921	466	1574
Bacteria	Proteobacteria	Gammaproteobacteria	Pseudomonadales	Pseudomonadaceae	Pseudomonas	Pseudomonas balearica		156	706	0	104	0	249	279	189	0	112	378	0	0	1425	119	1286		659	704	606	2309
Bacteria	Bacteroidetes	Flavobacteriia	Flavobacteriales	Weeksellaceae	Chryseobacterium	Chryseobacterium nakagawai		0	0	0	0	110	0	0	0	0	0	142	0	0	0	108	0		0	115	139	85
Bacteria	Proteobacteria	Gammaproteobacteria	Alteromonadales	Alteromonadaceae	Marinobacter	Marinobacter similis		0	0	0	0	0	0	0	0	0	0	114	0	0	0	0	0		0	0	112	0
Bacteria	Acidobacteria	Acidobacteriia	Acidobacteriales	Acidobacteriaceae	Terriglobus	Terriglobus albidus		0	0	0	0	0	102	0	143	0	0	100	0	0	0	0	0		0	106	196	0
Bacteria	Proteobacteria	Betaproteobacteria	Burkholderiales	Comamonadaceae	Hydrogenophaga	Hydrogenophaga sp. PAMC20947		0	0	0	0	0	0	0	0	0	0	125	0	0	385	0	181		0	0	123	482
Bacteria	Actinobacteria	Actinobacteria	Propionibacteriales	Nocardioidaceae	Nocardioides	Nocardioides sp. CF8		0	0	0	0	0	0	310	0	0	0	100	0	0	0	0	0		0	322	98	0
Bacteria	Actinobacteria	Actinobacteria	Micrococcales	Microbacteriaceae	Microbacterium	Microbacterium chocolatum		0	0	0	0	0	0	0	0	0	0	207	0	0	0	159	167		0	0	203	242
Bacteria	Firmicutes	Bacilli	Lactobacillales	Carnobacteriaceae	Jeotgalibaca	Jeotgalibaca arthritidis		134	156	0	0	175	0	0	164	0	0	0	0	0	0	0	0		258	183	112	0
Bacteria	Proteobacteria	Alphaproteobacteria	Rhizobiales	Hyphomicrobiaceae	Blastochloris	Blastochloris viridis		0	0	0	0	0	0	0	0	0	0	126	0	0	0	134	0		0	0	124	106
Bacteria	Proteobacteria	Gammaproteobacteria	Enterobacterales	Enterobacteriaceae	Leclercia	Leclercia adecarboxylata		0	388	114	101	175	147	0	152	0	0	177	0	0	0	156	274		266	616	278	315
Bacteria	Firmicutes	Clostridia	Halanaerobiales	Halanaerobiaceae	Halanaerobium	Halanaerobium hydrogeniformans		0	0	0	0	123	0	0	0	0	0	0	0	0	0	0	0		0	128	0	0
Bacteria	Proteobacteria	Gammaproteobacteria	Pseudomonadales	Moraxellaceae	Acinetobacter	Acinetobacter sp. FDAARGOS_724		185	216	557	232	1243	0	2500	1655	145	872	119	0	192	503	0	2022		356	4876	2224	2069
Bacteria	Proteobacteria	Alphaproteobacteria	Rhizobiales	Rhizobiaceae	Rhizobium	Rhizobium sp. WL3		0	0	165	134	173	0	0	0	0	0	0	0	0	0	0	0		0	568	0	0
Bacteria	Planctomycetes	NA	NA	NA	NA	Planctomycetes bacterium Enr13		0	0	0	0	104	0	0	0	0	0	414	0	0	0	144	228		0	109	406	273
Bacteria	Bacteroidetes	Flavobacteriia	Flavobacteriales	Flavobacteriaceae	Gramella	Gramella salexigens		0	0	0	0	0	0	0	0	0	119	0	0	0	0	0	0		0	0	113	0
Bacteria	Proteobacteria	Gammaproteobacteria	Enterobacterales	Pectobacteriaceae	Dickeya	Dickeya sp. Secpp 1600		131	0	0	116	0	0	0	0	0	0	0	0	0	0	0	0		148	171	0	0
Bacteria	Actinobacteria	Actinobacteria	Micrococcales	Microbacteriaceae	Humibacter	Humibacter sp. BT305		0	0	0	0	0	0	0	0	0	0	0	0	0	162	0	0		0	0	0	149
Bacteria	Bacteroidetes	Sphingobacteriia	Sphingobacteriales	Sphingobacteriaceae	Sphingobacterium	Sphingobacterium psychroaquaticum		363	704	0	198	224	255	296	117	162	339	0	0	134	0	138	118		891	1099	565	325
Bacteria	Actinobacteria	Actinobacteria	Corynebacteriales	Mycobacteriaceae	Mycolicibacterium	Mycolicibacterium neoaurum		0	0	0	0	0	0	0	0	0	0	0	0	190	0	0	0		0	0	0	189
Bacteria	Firmicutes	Bacilli	Bacillales	Listeriaceae	Brochothrix	Brochothrix thermosphacta		0	0	131	0	0	0	0	0	0	0	0	0	0	0	112	0		0	151	0	88
Bacteria	Proteobacteria	Alphaproteobacteria	Caulobacterales	Caulobacteraceae	Caulobacter	Caulobacter flavus		0	0	221	0	147	173	0	101	0	0	162	0	0	0	0	283		0	587	228	198
Bacteria	Proteobacteria	Deltaproteobacteria	Desulfobacterales	Desulfobacteraceae	Desulfobacter	Desulfobacter hydrogenophilus		0	0	0	0	0	0	0	0	0	0	123	0	0	0	0	0		0	0	121	0
Bacteria	Firmicutes	Clostridia	Clostridiales	Clostridiaceae	Caloramator	Caloramator sp. E03		0	0	0	0	127	185	0	307	224	158	0	0	0	0	168	0		0	326	585	132
Bacteria	Proteobacteria	Deltaproteobacteria	Syntrophobacterales	Syntrophobacteraceae	Desulfoglaeba	Desulfoglaeba alkanexedens		0	776	295	261	318	302	0	267	179	252	1464	0	459	0	411	331		531	1372	2039	1013
Bacteria	Firmicutes	Bacilli	Bacillales	Staphylococcaceae	Staphylococcus	Staphylococcus warneri		0	0	0	0	0	113	0	0	0	0	0	0	0	0	0	0		0	118	0	0
Bacteria	Acidobacteria	Acidobacteriia	Acidobacteriales	Acidobacteriaceae	Edaphobacter	Edaphobacter sp. 12200R-103		0	0	0	0	0	0	0	0	0	0	141	0	0	0	102	0		0	0	138	80
Bacteria	Actinobacteria	Actinobacteria	Actinomycetales	Actinomycetaceae	Trueperella	Trueperella pyogenes		0	222	109	0	0	197	128	155	130	127	112	139	172	119	241	145		152	465	652	572
Bacteria	Actinobacteria	Actinobacteria	Corynebacteriales	Corynebacteriaceae	Corynebacterium	Corynebacterium humireducens		0	252	159	0	0	0	0	175	179	0	0	0	0	0	0	0		172	183	300	0
Bacteria	Bacteroidetes	Bacteroidia	Bacteroidales	Tannerellaceae	Tannerella	Tannerella forsythia		0	0	525	0	0	0	0	118	110	769	0	813	1134	654	903	1031		0	604	1996	3164
Bacteria	Proteobacteria	Alphaproteobacteria	Rhizobiales	Rhizobiaceae	Rhizobium	Rhizobium sp. Y9		130	0	0	0	0	126	0	299	0	0	0	0	0	0	147	0		146	131	205	116
Bacteria	Proteobacteria	Gammaproteobacteria	Pasteurellales	Pasteurellaceae	Pasteurella	Pasteurella multocida		0	0	0	0	0	0	0	171	0	0	0	0	0	0	0	107		0	0	117	75
Bacteria	Bacteroidetes	Cytophagia	Cytophagales	Hymenobacteraceae	Hymenobacter	Hymenobacter sp. 17J36-26		0	0	0	0	0	125.5	0	0	0	0	123	0	0	0	0	0		0	131	121	0
Bacteria	Actinobacteria	Actinobacteria	Micrococcales	Promicromonosporaceae	Cellulosimicrobium	Cellulosimicrobium sp. TH-20		0	0	0	178	0	0	0	0	0	0	0	0	0	0	0	0		0	263	0	0
Bacteria	Firmicutes	Clostridia	Clostridiales	Eubacteriaceae	Eubacterium	Eubacterium callanderi		283	644	203	215	322	342	292	662	244	310	114	0	149	0	117	143		760	1548	1104	340
Bacteria	Firmicutes	Clostridia	Clostridiales	Hungateiclostridiaceae	Hungateiclostridium	Hungateiclostridium thermocellum		381	1268	750	559	851	526	505	1108	872	689	507	1498	2092	2989	1799	2892		1297	3651	4765	8280
Bacteria	Actinobacteria	Actinobacteria	Micromonosporales	Micromonosporaceae	Micromonospora	Micromonospora narathiwatensis		0	0	0	0	0	0	0	0	0	0	108	0	103	0	0	0		0	0	106	102
Bacteria	Bacteroidetes	Bacteroidia	Bacteroidales	Bacteroidaceae	Bacteroides	Bacteroides caccae		1488	2820	1305	1195	1453	996	1646	2410	1390	1602	0	680	454	534	434	523		3606	7531	5466	1653
Bacteria	Bacteroidetes	Sphingobacteriia	Sphingobacteriales	Sphingobacteriaceae	Sphingobacterium	Sphingobacterium daejeonense		244	590	282	189	201	230	233	530	239	239	271	0	355	474	224	307		679	1296	1096	1182
Bacteria	Lentisphaerae	Lentisphaeria	Victivallales	NA	NA	Victivallales bacterium CCUG 44730		0	1346	1308	1102	1314	1715	1539	3730	2153	2218	1263	4953	4613	4315	4082	3694		921	7891	14605	14372
Bacteria	Proteobacteria	Betaproteobacteria	Burkholderiales	Comamonadaceae	Comamonas	Comamonas testosteroni		310	776	630	610	682	381	1917	870	411	399	225	228	287	1726	160	2118		880	4725	1909	3486
Bacteria	Actinobacteria	Actinobacteria	Micrococcales	Micrococcaceae	Pseudarthrobacter	Pseudarthrobacter sp. NIBRBAC000502772		0	0	0	0	0	0	0	105	0	0	0	0	0	0	0	0		0	0	72	0
Bacteria	Proteobacteria	Gammaproteobacteria	Pseudomonadales	Pseudomonadaceae	Pseudomonas	Pseudomonas putida		273	0	0	0	0	0	0	0	0	0	0	0	0	0	0	0		307	0	0	0
Bacteria	Firmicutes	Clostridia	Clostridiales	Hungateiclostridiaceae	Thermoclostridium	Thermoclostridium stercorarium		0	468	172	143	0	0	250	120	0	207	379	640	172	237	1228	199		320	668	1496	1497
Bacteria	Actinobacteria	Actinobacteria	Corynebacteriales	Mycobacteriaceae	Mycolicibacterium	Mycolicibacterium phlei		0	0	0	0	0	161	0	0	0	0	0	0	0	0	0	102		0	168	0	71
Bacteria	Proteobacteria	Betaproteobacteria	Burkholderiales	Comamonadaceae	Ramlibacter	Ramlibacter tataouinensis		0	0	120	105	0	0	0	0	0	0	111	0	0	0	0	181		0	293	109	127
Bacteria	Firmicutes	Clostridia	Clostridiales	Clostridiaceae	Clostridium	Clostridium sp. DL-VIII		0	1118	502	0	330	152	0	134	133	224	0	0	0	262	0	181		765	1081	439	369
Bacteria	Planctomycetes	NA	NA	NA	NA	Planctomycetes bacterium HG15A2		0	0	0	0	0	0	0	0	0	0	0	0	215	0	218	0		0	0	0	386
Bacteria	Proteobacteria	Betaproteobacteria	Burkholderiales	Oxalobacteraceae	Herbaspirillum	Herbaspirillum seropedicae		0	0	312	0	0	258	0	0	0	409	164	0	0	0	0	0		0	628	549	0
Bacteria	Chloroflexi	Dehalococcoidia	Dehalococcoidales	Dehalococcoidaceae	Dehalococcoides	Dehalococcoides sp. UCH007		0	0	0	0	0	0	0	0	0	0	105	0	0	0	0	0		0	0	103	0
Bacteria	Proteobacteria	Betaproteobacteria	Burkholderiales	Comamonadaceae	Acidovorax	Acidovorax ebreus		0	890	0	0	0	0	1299	502	234	264	682	444	671	368	218	509		609	1348	2085	1536
Bacteria	Proteobacteria	Betaproteobacteria	Burkholderiales	Oxalobacteraceae	Massilia	Massilia umbonata		0	0	0	164	0	0	0	0	0	0	119	0	0	0	0	0		0	242	117	0
Bacteria	Actinobacteria	Actinobacteria	Micrococcales	Micrococcaceae	Kocuria	Kocuria palustris		125	0	0	0	0	0	134	0	120	103	0	162	0	0	185	0		141	139	433	146
Bacteria	Proteobacteria	Gammaproteobacteria	Chromatiales	Ectothiorhodospiraceae	Acidihalobacter	Acidihalobacter ferrooxidans		109	0	0	0	143	0	0	100	101	0	139	0	151	0	130	0		123	149	306	252
Bacteria	Spirochaetes	Spirochaetia	Spirochaetales	Spirochaetaceae	Sphaerochaeta	Sphaerochaeta globosa		0	3844	3879	4252	4428	8302	5265	19198	6682	5565	8297	4555	6896	8015	7072	7548		2631	29492	39302	25110
Bacteria	Proteobacteria	Alphaproteobacteria	Rhizobiales	Brucellaceae	Ochrobactrum	Ochrobactrum anthropi		0	0	173	125	168	0	0	0	206	0	142	0	126	0	110	124		0	559	346	299
Bacteria	Firmicutes	Bacilli	Lactobacillales	Lactobacillaceae	Ligilactobacillus	Lactobacillus ruminis		229	170	156	0	113	0	136	234	130	314	0	0	137	0	0	0		374	439	589	136
Bacteria	Proteobacteria	Alphaproteobacteria	Rhizobiales	Phyllobacteriaceae	Mesorhizobium	Mesorhizobium sp. M1E.F.Ca.ET.045.02.1.1		0	0	0	0	150	0	0	0	0	0	0	0	153	0	141	0		0	157	0	263
Bacteria	Firmicutes	Clostridia	Clostridiales	Peptococcaceae	Dehalobacter	Dehalobacter sp. CF		0	0	0	0	0	0	0	186	191	0	0	0	0	0	0	0		0	0	319	0
Bacteria	Proteobacteria	Gammaproteobacteria	Xanthomonadales	Xanthomonadaceae	Lysobacter	Lysobacter capsici		0	0	0	0	0	0	0	0	114	0	153	0	429	0	0	1021		0	0	265	1141
Bacteria	Proteobacteria	Gammaproteobacteria	Aeromonadales	Aeromonadaceae	Aeromonas	Aeromonas hydrophila		232	222	0	106	169	206	0	173	168	0	0	0	0	0	0	0		413	548	287	0
Bacteria	Firmicutes	Clostridia	Clostridiales	NA	NA	Clostridiales bacterium		135	264	502	0	917	679	1023	425	117	622	0	0	0	0	3187	0		333	3305	1000	2512
Bacteria	Proteobacteria	Gammaproteobacteria	Pseudomonadales	Moraxellaceae	Acinetobacter	Acinetobacter schindleri		256	604	358	731	792	252	4300	615	404	770	0	0	0	2507	0	2461		701	7044	1558	4034
Bacteria	Proteobacteria	Betaproteobacteria	Burkholderiales	Oxalobacteraceae	Janthinobacterium	Janthinobacterium agaricidamnosum		0	0	0	0	0	0	0	0	0	0	0	0	0	0	0	126		0	0	0	88
Bacteria	Bacteroidetes	Flavobacteriia	Flavobacteriales	Weeksellaceae	Riemerella	Riemerella anatipestifer		0	0	0	0	0	100	0	0	137	0	0	0	0	0	0	0		0	104	138	0
Bacteria	Proteobacteria	Gammaproteobacteria	Pseudomonadales	Pseudomonadaceae	Pseudomonas	Pseudomonas sp. DY-1		0	0	0	0	0	0	0	0	0	0	306	0	0	0	219	395		0	0	300	449
Bacteria	Actinobacteria	Actinobacteria	Bifidobacteriales	Bifidobacteriaceae	Bifidobacterium	Bifidobacterium bifidum		0	0	183	0	0	0	0	514	0	0	0	0	198	0	0	0		0	211	352	197
Bacteria	Proteobacteria	Gammaproteobacteria	Vibrionales	Vibrionaceae	Photobacterium	Photobacterium gaetbulicola		0	0	0	0	117	0	0	0	0	0	0	0	0	0	0	0		0	122	0	0
Bacteria	Firmicutes	Clostridia	Thermoanaerobacterales	Thermoanaerobacterales Family III. Incertae Sedis	Thermoanaerobacterium	Thermoanaerobacterium thermosaccharolyticum		0	0	0	0	0	107	124	0	217	0	0	202	112	238	160	228		0	241	485	616
Bacteria	Firmicutes	Clostridia	Clostridiales	Lachnospiraceae	NA	Lachnospiraceae bacterium KM106-2		1606	3964	12180	4556	5601	4844	6852	7970	2927	3648	0	2126	1531	1604	1355	1209		4522	38762	14670	4917
Bacteria	Bacteroidetes	Flavobacteriia	Flavobacteriales	Flavobacteriaceae	Flavobacterium	Flavobacterium album		0	0	0	0	0	0	0	0	142	0	0	0	139	0	0	103		0	0	143	210
Bacteria	Firmicutes	Clostridia	Thermosediminibacterales	Tepidanaerobacteraceae	Tepidanaerobacter	Tepidanaerobacter acetatoxydans		0	204	0	0	151	107	115	122	0	113	0	0	177	202	234	153		140	389	191	653
Bacteria	Proteobacteria	Betaproteobacteria	Rhodocyclales	Rhodocyclaceae	Azospira	Dechlorosoma suillum		467	404	649	237	727	127	892	1594	2119	484	801	0	682	931	0	2311		802	2914	4467	3154
Bacteria	Deinococcus-Thermus	Deinococci	Thermales	Thermaceae	Thermus	Thermus sp. CCB_US3_UF1		0	0	0	0	0	0	0	0	0	0	132	0	119	0	0	0		0	0	130	118
Bacteria	Proteobacteria	Oligoflexia	Bdellovibrionales	Bdellovibrionaceae	Bdellovibrio	Bdellovibrio bacteriovorus		0	0	0	0	0	0	0	0	0	0	0	0	0	133	0	0		0	0	0	123
Bacteria	Proteobacteria	Gammaproteobacteria	Pseudomonadales	Moraxellaceae	Acinetobacter	Acinetobacter baumannii		573	1548	971	541.714	554.5	604.667	477	743	321	349	268	151	0	189.333	223.5	247		1704	3623	1625	524
Bacteria	Proteobacteria	Gammaproteobacteria	Pseudomonadales	Pseudomonadaceae	Pseudomonas	Pseudomonas protegens		0	0	0	0	0	0	0	0	0	0	143	0	0	0	0	0		0	0	140	0
Bacteria	Actinobacteria	Actinobacteria	Streptosporangiales	Nocardiopsaceae	Nocardiopsis	Nocardiopsis alba		0	0	0	0	0	0	0	0	0	0	0	0	0	0	284	0		0	0	0	224
Bacteria	Actinobacteria	Actinobacteria	Streptomycetales	Streptomycetaceae	Streptomyces	Streptomyces peucetius		0	0	0	0	0	0	0	0	0	0	102	0	0	0	0	0		0	0	100	0
Bacteria	Actinobacteria	Actinobacteria	Corynebacteriales	Mycobacteriaceae	Mycolicibacterium	Mycolicibacterium pulveris		0	0	0	0	0	0	0	0	0	0	0	0	0	173	0	0		0	0	0	160
Bacteria	Proteobacteria	Alphaproteobacteria	Rhodobacterales	Rhodobacteraceae	Rhodobacter	Rhodobacter capsulatus		0	0	0	0	0	0	0	0	0	0	0	0	103	0	0	251		0	0	0	278
Bacteria	Proteobacteria	Betaproteobacteria	Burkholderiales	Oxalobacteraceae	Massilia	Massilia albidiflava		0	0	0	0	0	0	0	137	0	0	0	0	0	0	0	152		0	0	94	106
Bacteria	Actinobacteria	Actinobacteria	Streptomycetales	Streptomycetaceae	Streptomyces	Streptomyces albus		0	414	173	151	0	0	0	0	254	197	571	216	276	207	308	313		283	422	1287	928
Bacteria	Proteobacteria	Betaproteobacteria	Burkholderiales	Comamonadaceae	Comamonas	Comamonas sp. NLF-7-7		0	0	0	0	0	0	0	0	158	0	100	0	159	832	154	1000		0	0	257	1746
Bacteria	Bacteroidetes	Flavobacteriia	Flavobacteriales	Flavobacteriaceae	Flavobacterium	Flavobacterium sp. LPB0248		0	0	0	153	0	186	0	0	0	0	152	243	0	0	0	0		0	420	470	0
Bacteria	Proteobacteria	Deltaproteobacteria	Myxococcales	Polyangiaceae	Sorangium	Sorangium cellulosum		0	0	0	0	647	427	0	380	582	0	2070	0	327	0	406	425		0	1120	2877	942
Bacteria	Proteobacteria	Alphaproteobacteria	Rhodospirillales	Rhodospirillaceae	Azospirillum	Azospirillum sp. TSH100		0	0	0	0	0	0	0	0	0	0	124	0	0	0	0	0		0	0	122	0
Bacteria	Actinobacteria	Actinobacteria	Actinomycetales	Actinomycetaceae	Actinomyces	Actinomyces slackii		0	0	0	0	132	0	0	0	0	0	0	0	0	0	183	0		0	138	0	144
Bacteria	Cyanobacteria	NA	Nostocales	Tolypothrichaceae	Tolypothrix	Tolypothrix tenuis		0	0	0	0	0	0	0	0	0	0	162	0	0	0	0	0		0	0	159	0
Bacteria	Proteobacteria	Gammaproteobacteria	Xanthomonadales	Xanthomonadaceae	Luteimonas	Luteimonas chenhongjianii		0	0	0	0	0	0	0	0	165	0	147	0	0	0	0	164		0	0	310	115
Bacteria	Proteobacteria	Gammaproteobacteria	Pseudomonadales	Pseudomonadaceae	Pseudomonas	Pseudomonas sp. HLS-6		0	0	0	0	126	0	0	0	0	0	0	0	0	0	0	0		0	131	0	0
Bacteria	Actinobacteria	Actinobacteria	Streptomycetales	Streptomycetaceae	Kitasatospora	Kitasatospora setae		0	0	0	0	0	0	0	136	0	0	912	0	0	0	0	0		0	0	988	0
Bacteria	Verrucomicrobia	Verrucomicrobiae	Verrucomicrobiales	Verrucomicrobiaceae	Verrucomicrobium	Verrucomicrobium spinosum		0	0	0	196	283	225	0	212	179	0	191	0	162	0	154	119		0	819	512	365
Bacteria	Bacteroidetes	Flavobacteriia	Flavobacteriales	Flavobacteriaceae	Muricauda	Muricauda sp. 501str8		0	0	0	0	0	0	0	0	0	0	0	0	216	0	187	0		0	0	0	362
Bacteria	Bacteroidetes	Bacteroidia	Bacteroidales	NA	Phocaeicola	Phocaeicola vulgatus		3221	4772	2270	1872	2363	2129	6925	6210	7711	3049	0	709	792	796	1045	1234		6894	17253	15833	3209
Bacteria	Actinobacteria	Actinobacteria	Bifidobacteriales	Bifidobacteriaceae	Bifidobacterium	Bifidobacterium longum		0	0	0	0	0	194	102	0	0	0	0	0	0	0	0	0		0	308	0	0
Bacteria	Firmicutes	Bacilli	Lactobacillales	Enterococcaceae	Enterococcus	Enterococcus faecalis		0	0	0	0	0	0	0	118	0	0	0	0	0	0	0	0		0	0	81	0
Bacteria	Proteobacteria	Betaproteobacteria	Burkholderiales	Comamonadaceae	Hylemonella	Hylemonella gracilis		0	0	0	185	0	0	0	0	0	0	131	0	0	718	0	190		0	273	129	795
Bacteria	Firmicutes	Clostridia	Clostridiales	Peptococcaceae	Desulfofarcimen	Desulfofarcimen acetoxidans		0	0	0	135	160	139	0	135	108	0	198	0	483	0	427	340		0	511	395	1056
Bacteria	Proteobacteria	Gammaproteobacteria	Xanthomonadales	Xanthomonadaceae	Lysobacter	Lysobacter enzymogenes		0	0	0	205	147	0	0	107	156	0	165	0	296	0	198	613		0	456	392	879
Bacteria	Proteobacteria	Betaproteobacteria	Nitrosomonadales	Methylophilaceae	Candidatus Methylopumilus	Candidatus Methylopumilus universalis		0	0	0	0	0	0	0	0	0	0	0	0	0	174	0	0		0	0	0	161
Bacteria	Proteobacteria	Alphaproteobacteria	Rhizobiales	Bradyrhizobiaceae	Bradyrhizobium	Bradyrhizobium diazoefficiens		0	0	0	0	0	0	0	0	0	0	280	0	0	0	0	0		0	0	275	0
Bacteria	Proteobacteria	Alphaproteobacteria	Rhizobiales	Phyllobacteriaceae	Mesorhizobium	Mesorhizobium sp. M2A.F.Ca.ET.043.05.1.1		0	0	0	0	0	145	0	146	0	0	0	0	0	0	0	436		0	151	100	305
Bacteria	Actinobacteria	Actinobacteria	Geodermatophilales	Geodermatophilaceae	Modestobacter	Modestobacter marinus		0	0	0	0	0	0	0	0	0	0	0	0	133	0	0	0		0	0	0	132
Bacteria	Proteobacteria	Alphaproteobacteria	Rhizobiales	Rhizobiaceae	Agrobacterium	Agrobacterium larrymoorei		0	0	102	0	111	174	0	123	128	0	0	0	0	0	105	0		0	415	213	83
Bacteria	Proteobacteria	Gammaproteobacteria	Chromatiales	Chromatiaceae	Rheinheimera	Rheinheimera sp. D18		0	0	0	0	0	0	0	0	0	0	0	0	0	0	0	129		0	0	0	90
Bacteria	Actinobacteria	Actinobacteria	Micromonosporales	Micromonosporaceae	Plantactinospora	Plantactinospora sp. BC1		0	0	0	0	0	0	0	0	0	0	450	0	146	0	177	0		0	0	442	285
Bacteria	Proteobacteria	Deltaproteobacteria	Myxococcales	Anaeromyxobacteraceae	Anaeromyxobacter	Anaeromyxobacter dehalogenans		0	0	384	0	812	610	0	0	0	0	1435	0	649	0	0	0		0	1925	1408	646
Bacteria	Firmicutes	Clostridia	Clostridiales	Christensenellaceae	Christensenella	Christensenella minuta		623	1154	778	663	893	1312	1017	2434	960	958	600	1314	1543	1236	1589	1170		1492	5232	5865	4746
Bacteria	Firmicutes	Bacilli	Lactobacillales	Lactobacillaceae	Limosilactobacillus	Lactobacillus reuteri		0	0	0	0	0	0	0	128	0	0	0	0	0	0	0	0		0	0	88	0
Bacteria	Proteobacteria	Deltaproteobacteria	Desulfovibrionales	Desulfovibrionaceae	Desulfovibrio	Desulfovibrio carbinoliphilus		0	0	0	740	463	1026	0	612	420	0	1384	1467	1787	840	662	772		0	2646	4136	3615
Bacteria	Proteobacteria	Gammaproteobacteria	Pseudomonadales	Moraxellaceae	Acinetobacter	Acinetobacter lwoffii		0	416	202	235	313	0	860	551	107	234	0	0	0	195	0	115		285	1800	707	260
Bacteria	Proteobacteria	Betaproteobacteria	Burkholderiales	Comamonadaceae	Hydrogenophaga	Hydrogenophaga sp. PBL-H3		0	0	0	0	0	0	0	0	0	0	0	0	0	357	0	274		0	0	0	521
Bacteria	Actinobacteria	Actinobacteria	Corynebacteriales	Nocardiaceae	Rhodococcus	Rhodococcus sp. PBTS 1		0	0	0	0	0	0	0	0	0	0	203	0	0	127	147	0		0	0	199	233
Bacteria	Proteobacteria	Alphaproteobacteria	Rhizobiales	Rhizobiaceae	Rhizobium	Rhizobium hidalgonense		0	0	0	0	0	180	0	0	0	0	0	0	0	0	0	0		0	188	0	0
Bacteria	Actinobacteria	Actinobacteria	Propionibacteriales	Nocardioidaceae	Aeromicrobium	Aeromicrobium erythreum		0	0	0	0	0	119	0	0	0	0	121	0	259	344	0	0		0	124	119	575
Bacteria	Proteobacteria	Gammaproteobacteria	Xanthomonadales	Xanthomonadaceae	Xanthomonas	Xanthomonas euvesicatoria		0	0	0	0	0	0	0	0	0	0	0	0	0	0	0	119		0	0	0	83
Bacteria	Firmicutes	Bacilli	Bacillales	Planococcaceae	Planococcus	Planococcus donghaensis		111	0	0	0	0	0	0	0	0	0	0	0	0	0	0	0		125	0	0	0
Bacteria	Proteobacteria	Gammaproteobacteria	Enterobacterales	Enterobacteriaceae	Escherichia	Escherichia coli		213	400	104	0	119	0	124	0	0	0	0	0	0	0	0	0		514	373	0	0
Bacteria	Actinobacteria	Actinobacteria	Bifidobacteriales	Bifidobacteriaceae	Bifidobacterium	Bifidobacterium adolescentis		1176	2116	946	713	750	1249	987	1936	950	1044	1030	844	806	694	1027	832		2773	5252	5398	2834
Bacteria	Firmicutes	Bacilli	Bacillales	Paenibacillaceae	Paenibacillus	Paenibacillus larvae		0	0	0	0	0	0	0	116	0	0	0	0	0	0	0	0		0	0	79	0
Bacteria	Proteobacteria	Gammaproteobacteria	Pseudomonadales	Pseudomonadaceae	Pseudomonas	Pseudomonas sp. TUM18999		0	0	0	0	0	266	0	0	0	0	415	0	117	1998	0	1727		0	277	407	3167
Bacteria	Firmicutes	Clostridia	Clostridiales	Clostridiaceae	Clostridium	Clostridium isatidis		699	0	0	615	154	228	0	155	183	355	0	262	352	477	403	449		787	1307	973	1422
Bacteria	Firmicutes	Bacilli	Lactobacillales	Lactobacillaceae	Lactobacillus	Lactobacillus crispatus		0	124	0	0	0	0	0	0	0	0	0	0	0	0	0	0		85	0	0	0
Bacteria	Bacteroidetes	Chitinophagia	Chitinophagales	Chitinophagaceae	Arachidicoccus	Arachidicoccus sp. BS20		0	0	0	0	102	0	0	0	0	0	0	0	0	0	0	0		0	106	0	0
Bacteria	Bacteroidetes	Bacteroidia	Bacteroidales	Prevotellaceae	Prevotella	Prevotella intermedia		6211	7978	5105	3458	5096	3228	1724	4209	2540	3665	455	586	1205	602	735	753		12455	21458	10136	2860
Bacteria	Proteobacteria	Alphaproteobacteria	Rhodobacterales	Rhodobacteraceae	Paracoccus	Paracoccus sanguinis		0	0	136	102	134	191	0	169	203	0	0	0	253	0	0	107		0	647	320	327
Bacteria	Proteobacteria	Alphaproteobacteria	Rhodobacterales	Rhodobacteraceae	Paracoccus	Paracoccus aminophilus		0	0	0	0	0	0	0	0	0	0	0	0	0	0	0	115		0	0	0	80
Bacteria	Proteobacteria	Alphaproteobacteria	Sphingomonadales	Erythrobacteraceae	Porphyrobacter	Porphyrobacter sp. HT-58-2		0	0	0	0	0	0	0	0	0	0	0	0	0	126	0	142		0	0	0	215
Bacteria	Bacteroidetes	Bacteroidia	Bacteroidales	Bacteroidaceae	Bacteroides	Bacteroides caecimuris		2180	2984	1572	1245	1626	1141	1268	2544	1107	1272	223	0	273	338	220	254		4497	7851	4281	935
Bacteria	Synergistetes	Synergistia	Synergistales	Synergistaceae	Aminomonas	Aminomonas paucivorans		0	1292	528	447	599	776	749	1180	569	719	2355	1067	1066	1049	1443	1172		884	3480	5783	3986
Bacteria	Proteobacteria	Gammaproteobacteria	Pseudomonadales	Pseudomonadaceae	Pseudomonas	Pseudomonas sp. 7SR1		0	0	0	0	0	0	0	0	0	0	0	0	0	271	0	209		0	0	0	396
Bacteria	Proteobacteria	Betaproteobacteria	Nitrosomonadales	Sterolibacteriaceae	NA	Sterolibacteriaceae bacterium J5B		0	0	0	0	0	0	0	0	0	0	140	0	0	0	0	0		0	0	137	0
Bacteria	Actinobacteria	Actinobacteria	Corynebacteriales	Gordoniaceae	Gordonia	Gordonia terrae		111	0	105	0	0	151	169	0	108	112	320	194	0	274	0	331		125	454	785	485
Bacteria	Bacteroidetes	Bacteroidia	Bacteroidales	Bacteroidaceae	Bacteroides	Bacteroides heparinolyticus		1790	2948	1441	1093	1685	1067	0	2690	1501	1549	231	1108	827	0	740	510		4033	6144	6511	1763
Bacteria	Firmicutes	Clostridia	Clostridiales	Clostridiaceae	Clostridium	Clostridium botulinum		0	0	0	0	0	0	0	0	0	0	0	0	115	0	0	0		0	0	0	114
Bacteria	Proteobacteria	Alphaproteobacteria	Caulobacterales	Caulobacteraceae	Brevundimonas	Brevundimonas diminuta		274	700	0	0	310	350	206	0	0	0	766	0	0	0	299	101		788	902	752	307
Bacteria	Proteobacteria	Deltaproteobacteria	Syntrophobacterales	Syntrophaceae	Desulfomonile	Desulfomonile tiedjei		0	0	0	0	0	0	0	0	0	0	0	0	0	0	121	0		0	0	0	95
Bacteria	Proteobacteria	Gammaproteobacteria	Enterobacterales	Pectobacteriaceae	Dickeya	Dickeya dianthicola		0	0	0	0	0	0	0	0	0	0	101	0	0	0	0	0		0	0	99	0
Bacteria	Firmicutes	Bacilli	Bacillales	Bacillaceae	Amphibacillus	Amphibacillus xylanus		0	0	0	0	158	0	0	0	0	0	0	0	0	0	0	102		0	165	0	71
Bacteria	Actinobacteria	Actinobacteria	Streptomycetales	Streptomycetaceae	Streptomyces	Streptomyces viridosporus		0	0	0	0	0	0	0	370	0	0	0	0	0	0	0	0		0	0	253	0
Bacteria	Proteobacteria	Betaproteobacteria	Neisseriales	Chromobacteriaceae	Chromobacterium	Chromobacterium violaceum		0	0	0	224	0	169	0	0	188	0	327	0	158	0	137	0		0	507	510	265
Bacteria	Proteobacteria	Betaproteobacteria	Burkholderiales	Comamonadaceae	Variovorax	Variovorax sp. SRS16		0	0	0	0	0	0	0	0	0	0	0	0	0	0	0	209		0	0	0	146
Bacteria	Firmicutes	Clostridia	Clostridiales	Ruminococcaceae	Ruthenibacterium	Ruthenibacterium lactatiformans		2949	4718	3842	3119	4537	5950	5765	10140	4656	4378	466	2870	1680	2036	3008	2090		6550	25956	20025	7382
Bacteria	Proteobacteria	Alphaproteobacteria	Rhizobiales	Bradyrhizobiaceae	Bosea	Bosea sp. Tri-49		0	0	0	0	130	151	0	170	109	0	102	0	149	0	0	0		0	294	326	148
Bacteria	Actinobacteria	Actinobacteria	Micrococcales	Microbacteriaceae	Microbacterium	Microbacterium hominis		0	0	0	0	0	0	0	0	0	0	0	0	0	0	0	107		0	0	0	75
Bacteria	Proteobacteria	Alphaproteobacteria	Rhizobiales	Bradyrhizobiaceae	Bradyrhizobium	Bradyrhizobium icense		0	0	0	0	0	0	0	0	0	0	160	0	0	0	106	0		0	0	157	84
Bacteria	Proteobacteria	Alphaproteobacteria	Rhizobiales	Bradyrhizobiaceae	Nitrobacter	Nitrobacter winogradskyi		0	270	0	0	0	0	0	0	0	0	129	0	0	0	0	0		185	0	127	0
Bacteria	Proteobacteria	Betaproteobacteria	Burkholderiales	NA	Xylophilus	Xylophilus sp. KACC 21265		0	0	0	0	0	0	0	0	0	0	0	0	0	0	191	161		0	0	0	264
Bacteria	Actinobacteria	Actinobacteria	Micromonosporales	Micromonosporaceae	Micromonospora	Micromonospora echinospora		0	0	0	0	0	0	0	0	0	0	500	0	0	0	104	0		0	0	491	82
Bacteria	Bacteroidetes	Chitinophagia	Chitinophagales	Chitinophagaceae	Filimonas	Filimonas lacunae		0	0	0	0	111	0	0	121	110	0	0	0	0	0	0	110		0	116	194	77
Bacteria	Actinobacteria	Actinobacteria	Micrococcales	Micrococcaceae	Glutamicibacter	Glutamicibacter sp. ZJUTW		127	0	0	0	133	196	0	0	118	113	0	0	0	0	0	131		143	343	226	92
Bacteria	Proteobacteria	Deltaproteobacteria	Myxococcales	Myxococcaceae	Corallococcus	Corallococcus macrosporus		0	0	0	174	0	0	0	0	0	0	392	0	160	0	136	0		0	257	385	266
Bacteria	Actinobacteria	Actinobacteria	Micromonosporales	Micromonosporaceae	Actinoplanes	Actinoplanes sp. OR16		0	0	0	0	0	109	0	0	0	0	261	0	304	0	0	0		0	114	256	302
Bacteria	Proteobacteria	Betaproteobacteria	Burkholderiales	Comamonadaceae	Rhodoferax	Rhodoferax ferrireducens		0	0	0	0	0	0	0	0	0	0	0	0	0	0	0	178		0	0	0	125
Bacteria	Firmicutes	Bacilli	Bacillales	Paenibacillaceae	Paenibacillus	Paenibacillus sp. FSL H7-0357		0	0	0	0	112	113	0	117	0	0	0	0	0	0	0	0		0	235	80	0
Bacteria	Bacteroidetes	Flavobacteriia	Flavobacteriales	Flavobacteriaceae	Polaribacter	Polaribacter sp. BM10		0	0	0	0	0	0	0	0	0	0	0	0	0	0	0	135		0	0	0	94
Bacteria	Actinobacteria	Actinobacteria	Corynebacteriales	Mycobacteriaceae	Mycobacteroides	Mycobacteroides abscessus		117	0	0	0	0	0	0	0	0	0	0	0	0	0	0	0		132	0	0	0
Bacteria	Armatimonadetes	Fimbriimonadia	Fimbriimonadales	Fimbriimonadaceae	Fimbriimonas	Fimbriimonas ginsengisoli		0	0	0	0	0	0	0	0	0	0	114	0	0	225	0	0		0	0	112	208
Bacteria	Proteobacteria	Gammaproteobacteria	Oceanospirillales	Alcanivoracaceae	Alcanivorax	Alcanivorax pacificus		0	324	174	0	109	221	0	148	167	124	341	155	309	333	236	267		222	545	927	987
Bacteria	Proteobacteria	Deltaproteobacteria	Myxococcales	Polyangiaceae	Chondromyces	Chondromyces crocatus		0	0	0	0	142	186	342	165	156	0	731	0	0	0	244	190		0	697	987	325
Bacteria	Firmicutes	Clostridia	Clostridiales	Lachnospiraceae	Cellulosilyticum	Cellulosilyticum sp. WCF-2		269	538	447	377	570	102	282	434	597	182	146	108	301	1238	376	658		671	2066	1356	2197
Bacteria	Proteobacteria	Alphaproteobacteria	Rhodobacterales	Rhodobacteraceae	Phaeobacter	Phaeobacter piscinae		0	0	0	0	0	0	0	0	0	0	0	0	142	0	0	0		0	0	0	141
Bacteria	Actinobacteria	Actinobacteria	Bifidobacteriales	Bifidobacteriaceae	Bifidobacterium	Bifidobacterium thermophilum		532	500	0	0	476	13374	1313	672	374	1377	133	204	0	211	0	197		941	15812	2544	333
Bacteria	Actinobacteria	Actinobacteria	Pseudonocardiales	Pseudonocardiaceae	Actinosynnema	Actinosynnema pretiosum		0	0	0	171	0	0	0	0	0	0	0	0	0	0	0	0		0	253	0	0
Bacteria	Proteobacteria	Alphaproteobacteria	Rhizobiales	Rhizobiaceae	Rhizobium	Rhizobium leguminosarum		0	0	0	0	0	0	0	0	107	0	0	0	0	0	0	0		0	0	108	0
Bacteria	Firmicutes	Clostridia	Clostridiales	Clostridiaceae	Clostridium	Clostridium botulinum		0	0	0	0	110	0	0	0	0	0	0	0	0	0	0	0		0	115	0	0
Bacteria	Proteobacteria	Alphaproteobacteria	Rhodospirillales	Rhodospirillaceae	Thalassospira	Thalassospira marina		0	0	0	0	0	0	0	0	0	0	100	0	0	0	0	100		0	0	98	70
Bacteria	Proteobacteria	Alphaproteobacteria	Rhodobacterales	Rhodobacteraceae	Roseivivax	Roseivivax sp. THAF30		0	0	0	0	0	0	0	0	0	0	0	0	0	0	110	0		0	0	0	87
Bacteria	Proteobacteria	Deltaproteobacteria	Desulfobacterales	Desulfobulbaceae	Desulfopila	Desulfopila sp. IMCC35005		0	0	0	0	0	0	0	0	0	0	0	0	115	0	122	0		0	0	0	210
Bacteria	Actinobacteria	Actinobacteria	Streptomycetales	Streptomycetaceae	Streptomyces	Streptomyces avermitilis		0	0	0	0	0	0	0	0	0	164	0	0	0	0	0	0		0	0	156	0
Bacteria	Actinobacteria	Actinobacteria	Propionibacteriales	Nocardioidaceae	Nocardioides	Nocardioides sp. JS614		0	0	0	0	0	0	0	0	0	0	136	0	0	434	0	102		0	0	133	471
Bacteria	Proteobacteria	Betaproteobacteria	Rhodocyclales	Zoogloeaceae	Azoarcus	Azoarcus sp. DN11		0	0	0	0	0	0	0	0	0	0	259	0	0	0	352	388		0	0	254	548
Bacteria	Actinobacteria	Actinobacteria	Bifidobacteriales	Bifidobacteriaceae	Bifidobacterium	Bifidobacterium thermophilum		0	0	238	256	0	0	0	0	0	0	0	0	189	0	245	0		0	652	0	381
Bacteria	Chlorobi	Chlorobia	Chlorobiales	Chlorobiaceae	Chlorobaculum	Chlorobaculum tepidum		0	0	193	190	175	200	0	0	140	0	538	0	487	0	257	224		0	895	669	844
Bacteria	Firmicutes	Clostridia	Clostridiales	Lachnospiraceae	Blautia	Blautia sp. YL58		0	0	1246	0	0	0	0	0	0	0	0	0	0	0	386	0		0	1435	0	304
Bacteria	Proteobacteria	Betaproteobacteria	Neisseriales	Chromobacteriaceae	Aquitalea	Aquitalea denitrificans		0	0	0	0	0	0	0	127	0	0	0	0	0	0	0	0		0	0	87	0
Bacteria	Bacteroidetes	Cytophagia	Cytophagales	Hymenobacteraceae	Pontibacter	Pontibacter sp. SGAir0037		0	0	0	229	187	223	0	188	119	0	123	0	129	0	0	111		0	766	370	206
Bacteria	Actinobacteria	Actinobacteria	Streptomycetales	Streptomycetaceae	Streptomyces	Streptomyces niveus		0	0	0	0	0	103	0	0	0	0	0	0	0	0	0	0		0	107	0	0
Bacteria	Proteobacteria	Deltaproteobacteria	Myxococcales	Archangiaceae	Melittangium	Melittangium boletus		0	0	0	0	101	104	0	129	114	0	482	0	0	0	108	107		0	213	676	160
Bacteria	Bacteroidetes	NA	Bacteroidetes Order II. Incertae sedis	Rhodothermaceae	NA	Rhodothermaceae bacterium		0	0	0	0	200	174	0	233	0	0	118	0	0	0	138	295		0	391	275	315
Bacteria	Actinobacteria	Actinobacteria	Bifidobacteriales	Bifidobacteriaceae	Bifidobacterium	Bifidobacterium longum		0	0	0	0	0	0	0	0	0	0	141	0	0	0	0	0		0	0	138	0
Bacteria	Proteobacteria	Alphaproteobacteria	Rhodospirillales	Acetobacteraceae	Acetobacter	Acetobacter tropicalis		0	0	0	0	0	185	312	0	151	0	0	101	0	0	0	112		0	517	285	78
Bacteria	Proteobacteria	Gammaproteobacteria	Methylococcales	Methylococcaceae	Candidatus Methylospira	Candidatus Methylospira mobilis		0	0	0	0	0	0	0	0	0	0	145	0	0	0	114	0		0	0	142	90
Bacteria	Actinobacteria	Coriobacteriia	Eggerthellales	Eggerthellaceae	Arabia	Arabia massiliensis		0	0	576	0	380	406	0	370	302	539	139	0	228	0	291	176		0	1483	1205	579
Bacteria	Bacteroidetes	Saprospiria	Saprospirales	Haliscomenobacteraceae	Haliscomenobacter	Haliscomenobacter hydrossis		0	0	0	0	174	127	0	110	118	0	184	0	0	0	110	186		0	314	375	217
Bacteria	Actinobacteria	Actinobacteria	Actinomycetales	Actinomycetaceae	Actinomyces	Actinomyces qiguomingii		0	0	0	0	0	122	0	0	0	0	0	0	0	0	0	0		0	127	0	0
Bacteria	Bacteroidetes	Cytophagia	Cytophagales	Cytophagaceae	Runella	Runella slithyformis		0	0	0	0	206	140	0	137	135	134	177	0	280	0	218	278		0	361	531	645
Bacteria	Actinobacteria	Actinobacteria	Micromonosporales	Micromonosporaceae	Verrucosispora	Verrucosispora maris		0	0	140	0	0	252	247	115	0	0	359	0	0	275	242	203		0	680	431	587
Bacteria	Bacteroidetes	Flavobacteriia	Flavobacteriales	Flavobacteriaceae	Flavobacterium	Flavobacterium sangjuense		0	0	0	0	0	0	0	0	0	0	0	0	136	0	0	0		0	0	0	135
Bacteria	Proteobacteria	Alphaproteobacteria	Rhizobiales	Bradyrhizobiaceae	Oligotropha	Oligotropha carboxidovorans		0	0	0	0	0	0	0	0	0	0	0	0	0	299	143	213		0	0	0	538
Bacteria	Firmicutes	Clostridia	Clostridiales	Peptococcaceae	Desulfallas	Desulfallas gibsoniae		0	876	0	256	350	347	264	152	162	0	417	455	879	570	936	577		599	1379	1277	2542
Bacteria	Proteobacteria	Betaproteobacteria	Nitrosomonadales	Sterolibacteriaceae	Sulfuritalea	Sulfuritalea hydrogenivorans		0	0	0	0	0	0	0	136	0	0	109	0	155	0	121	231		0	0	200	411
Bacteria	Firmicutes	Negativicutes	Selenomonadales	Selenomonadaceae	Selenomonas	Selenomonas sp. oral taxon 920		0	0	221	0	155	222	0	163	129	0	0	0	132	0	113	129		0	648	242	310
Bacteria	Actinobacteria	Actinobacteria	Streptomycetales	Streptomycetaceae	Streptomyces	Streptomyces tsukubensis		0	0	0	0	0	110	0	0	0	0	122	0	0	0	129	0		0	115	120	102
Bacteria	Bacteroidetes	Flavobacteriia	Flavobacteriales	Flavobacteriaceae	Psychroserpens	Psychroserpens sp. NJDZ02		186	0	0	0	0	0	0	0	0	0	0	0	0	0	0	0		209	0	0	0
Bacteria	Proteobacteria	Gammaproteobacteria	Nevskiales	Steroidobacteraceae	Steroidobacter	Steroidobacter denitrificans		0	0	0	0	0	0	0	0	0	0	0	0	0	0	0	189		0	0	0	132
Bacteria	Actinobacteria	Actinobacteria	Micrococcales	Microbacteriaceae	Microbacterium	Microbacterium protaetiae		147	0	0	0	0	0	0	0	0	0	0	0	0	0	0	0		166	0	0	0
Bacteria	Proteobacteria	Gammaproteobacteria	Enterobacterales	NA	Plesiomonas	Plesiomonas shigelloides		0	212	0	0	0	0	0	0	0	0	0	0	0	0	0	112		145	0	0	78
Bacteria	Proteobacteria	Alphaproteobacteria	Rhodobacterales	Rhodobacteraceae	Paraoceanicella	Paraoceanicella profunda		0	0	0	0	0	130	0	0	0	0	193	0	118	0	0	134		0	136	189	211
Bacteria	Firmicutes	Clostridia	Clostridiales	Clostridiaceae	Clostridium	Clostridium saccharoperbutylacetonicum		0	0	2249	842	1163	176	0	938	130	386	0	0	108	0	153	107		0	5231	1140	303
Bacteria	Proteobacteria	Alphaproteobacteria	Rhizobiales	Hyphomicrobiaceae	Devosia	Devosia sp. I507		0	0	155	0	0	103	0	127	0	0	126	0	124	270	143	209		0	285	211	631
Bacteria	Firmicutes	Bacilli	Bacillales	Bacillaceae	Lysinibacillus	Lysinibacillus sphaericus		0	0	0	0	0	0	1043	0	358	150	0	0	0	173	0	390		0	1083	502	433
Bacteria	Actinobacteria	Actinobacteria	Propionibacteriales	Nocardioidaceae	Nocardioides	Nocardioides sp. 78		0	0	0	0	0	0	0	0	0	0	139	0	0	0	0	0		0	0	136	0
Bacteria	Proteobacteria	Alphaproteobacteria	Rhodobacterales	Rhodobacteraceae	Defluviimonas	Defluviimonas alba		0	0	0	159	0	175	0	0	0	0	111	0	0	354	132	296		0	418	109	638
Bacteria	Proteobacteria	Betaproteobacteria	Burkholderiales	Oxalobacteraceae	Duganella	Duganella sp. GN2-R2		0	0	0	0	0	0	0	0	210	0	243	0	189	0	127	116		0	0	449	369
Bacteria	Proteobacteria	Betaproteobacteria	Burkholderiales	NA	Thiomonas	Thiomonas intermedia		0	0	0	0	0	0	0	128	0	0	186	0	0	0	0	165		0	0	271	115
Bacteria	Actinobacteria	Actinobacteria	Corynebacteriales	Corynebacteriaceae	Corynebacterium	Corynebacterium sp. 1959		0	0	0	0	0	149	0	0	0	0	0	0	0	0	0	0		0	155	0	0
Bacteria	Firmicutes	Erysipelotrichia	Erysipelotrichales	Erysipelotrichaceae	Erysipelothrix	Erysipelothrix sp. HDW6B		0	0	0	0	0	0	0	0	0	103	0	0	0	0	0	0		0	0	98	0
Bacteria	Proteobacteria	Alphaproteobacteria	Rhizobiales	Phyllobacteriaceae	Mesorhizobium	Mesorhizobium sp. M2A.F.Ca.ET.046.03.2.1		0	0	0	0	0	0	0	0	0	0	0	0	273	0	0	0		0	0	0	272
Bacteria	Proteobacteria	Betaproteobacteria	Burkholderiales	Comamonadaceae	Rhodoferax	Rhodoferax sediminis		0	0	0	0	0	0	0	101	0	0	103	0	0	0	0	198		0	0	170	138
Bacteria	Proteobacteria	Gammaproteobacteria	Enterobacterales	Enterobacteriaceae	Escherichia	Escherichia fergusonii		480	0	0	0	0	0	0	0	0	0	0	0	0	0	0	0		541	0	0	0
Bacteria	Acidobacteria	Blastocatellia	NA	NA	Chloracidobacterium	Chloracidobacterium thermophilum		0	0	0	0	0	0	0	0	0	0	152	0	0	0	0	0		0	0	149	0
Bacteria	Firmicutes	Clostridia	Thermoanaerobacterales	Thermoanaerobacteraceae	Moorella	Moorella thermoacetica		0	0	0	0	0	0	0	0	0	0	0	0	0	0	0	110		0	0	0	77
Bacteria	Proteobacteria	Gammaproteobacteria	Pseudomonadales	Pseudomonadaceae	Pseudomonas	Pseudomonas nitroreducens		0	0	0	0	0	192	0	0	195	0	0	0	0	0	0	342		0	200	196	239
Bacteria	Spirochaetes	Spirochaetia	Spirochaetales	Spirochaetaceae	Treponema	Treponema brennaborense		2038	2830	1525	1181	1782	2643	3447	8926	3820	3333	334	2301	3049	3689	2635	2555		4232	11694	16482	10301
Bacteria	Firmicutes	Clostridia	Clostridiales	Clostridiaceae	Clostridium	Clostridium drakei		0	0	0	0	0	0	0	0	0	0	0	0	166	0	0	0		0	0	0	165
Bacteria	Proteobacteria	Alphaproteobacteria	Caulobacterales	Caulobacteraceae	Brevundimonas	Brevundimonas sp. 'scallop'		0	0	0	0	0	0	0	0	0	0	0	0	0	193	0	0		0	0	0	178
Bacteria	Synergistetes	Synergistia	Synergistales	Synergistaceae	Thermanaerovibrio	Thermanaerovibrio acidaminovorans		0	0	0	0	100	112	0	133	0	0	231	215	166	0	152	112		0	221	602	363
Bacteria	Actinobacteria	Actinobacteria	Pseudonocardiales	Pseudonocardiaceae	Saccharomonospora	Saccharomonospora viridis		0	0	0	0	0	0	0	0	0	0	113	0	0	0	0	0		0	0	111	0
Bacteria	Proteobacteria	Gammaproteobacteria	Pseudomonadales	Pseudomonadaceae	Pseudomonas	Pseudomonas stutzeri		0	0	0	0	0	0	401	0	125	283	124	0	0	893	0	441		0	416	517	1132
Bacteria	Planctomycetes	Planctomycetia	Planctomycetales	NA	NA	Planctomycetales bacterium 10988		0	0	0	0	0	0	0	0	0	0	187	0	0	0	135	0		0	0	184	106
Bacteria	Actinobacteria	Actinobacteria	Corynebacteriales	Corynebacteriaceae	Corynebacterium	Corynebacterium camporealensis		107	298	0	0	0	0	0	0	120	145	0	0	104	0	0	0		325	0	259	103
Bacteria	Proteobacteria	Betaproteobacteria	NA	NA	Candidatus Accumulibacter	Candidatus Accumulibacter phosphatis		0	0	0	0	0	0	0	106	0	0	191	0	185	0	119	422		0	0	260	573
Bacteria	Candidatus Saccharibacteria	NA	NA	NA	NA	Candidatus Saccharibacteria bacterium oral taxon 488		106	0	0	0	116	170	0	136	0	0	0	0	0	0	104	0		119	298	93	82
Bacteria	Proteobacteria	Gammaproteobacteria	Pseudomonadales	Moraxellaceae	Acinetobacter	Acinetobacter venetianus		0	112	0	112	116	0	0	0	0	0	0	0	0	0	0	0		77	286	0	0
Bacteria	Firmicutes	Clostridia	Thermoanaerobacterales	Thermoanaerobacteraceae	Moorella	Moorella glycerini		0	0	0	0	168	219	0	147	166	0	225	0	500	0	313	274		0	403	489	936
Bacteria	Bacteroidetes	Chitinophagia	Chitinophagales	Chitinophagaceae	Paraflavitalea	Paraflavitalea soli		0	0	0	0	154	122	0	110	121	0	245	0	134	0	122	279		0	288	437	424
Bacteria	Firmicutes	Clostridia	Clostridiales	Clostridiaceae	Clostridium	Clostridium sp. BNL1100		0	0	245	204	296	237	221	528	413	263	267	475	476	848	551	528		0	1368	1915	2059
Bacteria	Proteobacteria	Alphaproteobacteria	Sphingomonadales	Erythrobacteraceae	Altererythrobacter	Altererythrobacter dongtanensis		0	0	0	0	0	0	0	0	0	0	156	0	0	0	0	0		0	0	153	0
Bacteria	Actinobacteria	Actinobacteria	Streptomycetales	Streptomycetaceae	Streptomyces	Streptomyces violaceusniger		0	0	0	0	0	0	0	0	0	0	0	0	0	0	0	158		0	0	0	111
Bacteria	Firmicutes	Bacilli	Lactobacillales	Streptococcaceae	Streptococcus	Streptococcus canis		0	126	186	124	118	0	0	0	0	0	0	0	0	0	0	0		86	520	0	0
Bacteria	Firmicutes	Bacilli	Lactobacillales	Lactobacillaceae	Lactobacillus	Lactobacillus amylovorus		0	190	0	0	0	0	0	0	0	0	0	0	0	0	0	0		130	0	0	0
Bacteria	Proteobacteria	Alphaproteobacteria	Rhizobiales	Rhizobiaceae	Rhizobium	Rhizobium grahamii		0	0	0	0	0	0	0	0	0	0	147	0	0	0	0	0		0	0	144	0
Bacteria	Firmicutes	Clostridia	Clostridiales	Clostridiaceae	Clostridium	Clostridium sp. AWRP		0	0	0	0	0	0	0	0	0	0	0	0	0	0	425	0		0	0	0	335
Bacteria	Proteobacteria	Betaproteobacteria	Burkholderiales	Burkholderiaceae	Lautropia	Lautropia mirabilis		0	0	0	0	0	0	0	0	0	0	0	0	119	0	0	199		0	0	0	257
Bacteria	Proteobacteria	Gammaproteobacteria	Aeromonadales	Aeromonadaceae	Aeromonas	Aeromonas hydrophila		129	494	0	108	109	136	0	202	156	0	292	0	376	0	493	736		483	416	582	1278
Bacteria	Tenericutes	Mollicutes	Acholeplasmatales	Acholeplasmataceae	Acholeplasma	Acholeplasma brassicae		0	0	0	119	327	288	0	0	0	108	0	0	291	344	228	241		0	817	103	955
Bacteria	Planctomycetes	Phycisphaerae	NA	NA	NA	Phycisphaerae bacterium RAS2		0	0	0	0	112	0	0	116	0	0	437	0	223	0	137	133		0	117	508	423
Bacteria	Actinobacteria	Actinobacteria	Corynebacteriales	Corynebacteriaceae	Corynebacterium	Corynebacterium simulans		0	0	0	0	0	0	0	107	0	0	0	0	0	0	0	0		0	0	73	0
Bacteria	Proteobacteria	Betaproteobacteria	Rhodocyclales	Zoogloeaceae	Azoarcus	Azoarcus sp. SY39		0	0	0	156	0	0	0	0	0	0	156	0	148	495	0	830		0	230	153	1185
Bacteria	Proteobacteria	Alphaproteobacteria	Rhizobiales	Aurantimonadaceae	Aureimonas	Aureimonas sp. AU20		0	0	0	0	0	133	0	0	0	0	0	0	0	0	169	0		0	139	0	133
Bacteria	Actinobacteria	Actinobacteria	Micromonosporales	Micromonosporaceae	Micromonospora	Micromonospora carbonacea		0	0	0	143	0	0	0	252	141	0	349	0	0	0	403	125		0	211	657	405
Bacteria	Proteobacteria	Alphaproteobacteria	Rhizobiales	Bradyrhizobiaceae	Rhodopseudomonas	Rhodopseudomonas palustris		137	0	0	0	0	0	0	0	0	0	0	0	131	0	0	0		154	0	0	130
Bacteria	Actinobacteria	Actinobacteria	Corynebacteriales	Mycobacteriaceae	Mycobacterium	Mycobacterium chimaera		0	0	0	0	0	0	0	0	0	0	103	0	0	0	117	0		0	0	101	92
Bacteria	Firmicutes	Clostridia	Clostridiales	Peptococcaceae	Desulfosporosinus	Desulfosporosinus acidiphilus		0	0	0	0	0	0	0	0	0	0	0	0	0	0	127	110		0	0	0	177
Bacteria	Firmicutes	Bacilli	Bacillales	Paenibacillaceae	Paenibacillus	Paenibacillus riograndensis		0	0	0	0	213	0	0	0	0	0	0	0	186	0	158	0		0	222	0	310
Bacteria	Proteobacteria	Gammaproteobacteria	Enterobacterales	Enterobacteriaceae	Kosakonia	Kosakonia sacchari		0	138	0	0	0	0	0	0	0	0	0	0	0	0	0	100		94	0	0	70
Bacteria	Firmicutes	Clostridia	Clostridiales	Clostridiales Family XIII. Incertae Sedis	Mogibacterium	Mogibacterium diversum		412	488	240	0	0	471	326	774	414	296	0	226	0	270	185	0		798	1105	1525	395
Bacteria	Firmicutes	Clostridia	Clostridiales	Lachnospiraceae	Lachnoclostridium	[Clostridium] hylemonae		638	1174	818	0	419	560	556	1066	443	538	0	405	428	387	249	282		1522	2540	2221	1176
Bacteria	Proteobacteria	Betaproteobacteria	Burkholderiales	Comamonadaceae	Acidovorax	Acidovorax sp. JMULE5		0	0	0	125	136	0	0	0	0	0	0	0	100	672	0	309		0	327	0	935
Bacteria	Actinobacteria	Actinobacteria	Corynebacteriales	Mycobacteriaceae	Mycolicibacterium	Mycolicibacterium vanbaalenii		0	0	0	0	0	0	0	0	0	0	116	0	0	0	0	213		0	0	114	149
Bacteria	Bacteroidetes	Flavobacteriia	Flavobacteriales	Weeksellaceae	Chryseobacterium	Chryseobacterium carnipullorum		0	0	0	138	0	0	0	109	102	0	0	0	0	0	0	0		0	204	178	0
Bacteria	Proteobacteria	Deltaproteobacteria	Desulfuromonadales	Geobacteraceae	Geobacter	Geobacter sp. M21		0	0	0	0	585	314	0	220	190	0	616	0	292	0	398	251		0	938	947	780
Bacteria	Actinobacteria	Actinobacteria	Micrococcales	Cellulomonadaceae	Cellulomonas	Cellulomonas sp. H30R-01		0	0	0	0	0	0	0	0	0	0	124	0	0	0	0	0		0	0	122	0
Bacteria	Actinobacteria	Actinobacteria	Micromonosporales	Micromonosporaceae	Actinoplanes	Actinoplanes sp. SE50/110		0	0	0	0	0	185	0	189	0	0	156	0	0	0	186	143		0	193	282	247
Bacteria	Bacteroidetes	Bacteroidia	Bacteroidales	Tannerellaceae	Parabacteroides	Parabacteroides distasonis		0	0	147	109	703	114	896	145	604	229	0	0	0	0	125	0		0	2112	924	99
Bacteria	Actinobacteria	Coriobacteriia	Coriobacteriales	Atopobiaceae	Olsenella	Olsenella umbonata		2433	2548	1620	985	1240	2223	2857	3548	2001	2100	649	1372	1186	988	1471	990		4484	9898	8883	3944
Bacteria	Chloroflexi	Anaerolineae	Anaerolineales	Anaerolineaceae	Brevefilum	Brevefilum fermentans		0	672	243	226	328	398	321	622	285	301	1483	618	668	474	827	557		460	1704	3269	2144
Bacteria	Actinobacteria	Actinobacteria	Corynebacteriales	Mycobacteriaceae	Mycobacterium	Mycobacterium sp. THAF192		0	0	0	0	0	0	0	0	0	0	0	0	0	0	122	0		0	0	0	96
Bacteria	Deinococcus-Thermus	Deinococci	Thermales	Thermaceae	Thermus	Thermus thermophilus		0	0	0	0	0	0	0	0	112	0	224	0	198	0	0	0		0	0	333	197
Bacteria	Firmicutes	Clostridia	Clostridiales	Lachnospiraceae	Butyrivibrio	Butyrivibrio fibrisolvens		1983	2326	1164	525	918	790	1081	1171	448	722	0	726	502	418	411	381		3825	5019	2896	1476
Bacteria	Actinobacteria	Actinobacteria	Corynebacteriales	Corynebacteriaceae	Corynebacterium	Corynebacterium xerosis		334	362	308	175	295	322	291	556	392	319	396	229	428	210	479	289		624	1559	1769	1200
Bacteria	Proteobacteria	Gammaproteobacteria	Xanthomonadales	Xanthomonadaceae	Xanthomonas	Xanthomonas citri		0	0	0	146	0	0	0	0	145	130	106	0	164	0	0	242		0	216	373	332
Bacteria	Proteobacteria	Gammaproteobacteria	Xanthomonadales	Xanthomonadaceae	Xanthomonas	Xanthomonas oryzae		0	0	0	0	0	0	0	0	134	0	0	0	0	0	0	0		0	0	135	0
Bacteria	Firmicutes	Bacilli	Bacillales	Paenibacillaceae	Cohnella	Cohnella sp. MFER-1		0	0	0	0	0	0	0	124	0	0	0	0	135	0	0	114		0	0	85	214
Bacteria	Proteobacteria	Betaproteobacteria	Burkholderiales	Burkholderiaceae	Cupriavidus	Cupriavidus malaysiensis		0	0	0	0	0	0	0	0	102	0	0	0	0	0	0	0		0	0	103	0
Bacteria	Proteobacteria	Gammaproteobacteria	Pseudomonadales	Pseudomonadaceae	Pseudomonas	Pseudomonas sp. DG56-2		0	0	0	0	0	0	0	0	0	0	103	0	0	0	0	212		0	0	101	148
Bacteria	Firmicutes	Clostridia	Clostridiales	Peptococcaceae	Desulfitobacterium	Desulfitobacterium metallireducens		0	0	0	0	0	0	0	0	0	0	0	124	0	0	0	0		0	0	164	0
Bacteria	Firmicutes	Bacilli	Lactobacillales	Lactobacillaceae	Limosilactobacillus	Lactobacillus reuteri		106	0	0	0	0	0	0	0	0	0	0	0	0	0	0	0		119	0	0	0
Bacteria	Proteobacteria	Alphaproteobacteria	Sphingomonadales	Erythrobacteraceae	Altererythrobacter	Altererythrobacter namhicola		0	0	0	0	0	0	0	0	0	0	105	0	0	0	0	0		0	0	103	0
Bacteria	Proteobacteria	Alphaproteobacteria	Rhizobiales	Methylobacteriaceae	Methylobacterium	Methylobacterium sp. 17Sr1-43		0	0	0	0	105	0	0	0	0	0	326	0	182	0	0	0		0	110	320	181
Bacteria	Actinobacteria	Actinobacteria	Streptomycetales	Streptomycetaceae	Streptomyces	Streptomyces cavourensis		0	160	0	0	0	0	0	0	0	0	0	0	0	0	0	0		109	0	0	0
Bacteria	Bacteroidetes	Bacteroidia	Bacteroidales	Bacteroidaceae	Bacteroides	Bacteroides uniformis		4345	8038	5509	3819	6017	4069	7268	8888	6516	5158	166	1478	1232	1393	1148	982		10395	30051	19647	4103
Bacteria	Firmicutes	Clostridia	Clostridiales	Clostridiaceae	Clostridium	Clostridium sp. JN-1		0	0	0	0	109	0	0	0	0	0	0	0	0	0	0	0		0	114	0	0
Bacteria	Proteobacteria	Alphaproteobacteria	Rhizobiales	Bradyrhizobiaceae	Bradyrhizobium	Bradyrhizobium sp. KBS0725		0	0	0	0	0	0	0	0	0	0	0	0	0	0	0	101		0	0	0	71
Bacteria	Actinobacteria	Actinobacteria	Streptomycetales	Streptomycetaceae	Streptomyces	Streptomyces sp. 2323.1		0	0	0	0	0	0	0	0	0	0	0	0	110	0	0	0		0	0	0	109
Bacteria	Proteobacteria	Gammaproteobacteria	Methylococcales	Methylococcaceae	Methylococcus	Methylococcus capsulatus		0	0	0	0	0	0	0	0	0	0	138	0	143	0	0	126		0	0	135	230
Bacteria	Firmicutes	Bacilli	Bacillales	Paenibacillaceae	Paenibacillus	Paenibacillus sp. RUD330		0	0	0	0	147	286	0	151	226	0	176	0	263	0	278	151		0	451	503	587
Bacteria	Proteobacteria	Deltaproteobacteria	Desulfobacterales	Desulfobulbaceae	Desulfobulbus	Desulfobulbus propionicus		0	0	0	0	168	178	0	170	182	0	682	0	328	493	250	620		0	361	968	1412
Bacteria	Proteobacteria	Betaproteobacteria	Burkholderiales	Alcaligenaceae	Bordetella	Bordetella holmesii		0	0	0	0	0	0	0	0	0	0	118	0	0	0	0	0		0	0	116	0
Bacteria	Firmicutes	Negativicutes	Veillonellales	Veillonellaceae	Megasphaera	Megasphaera elsdenii		3963	10810	6636	5504	5705	8330	9743	8904	2134	2734	250	0	0	0	648	308		11862	40525	11081	726
Bacteria	Acidobacteria	Acidobacteriia	Acidobacteriales	Acidobacteriaceae	Granulicella	Granulicella sp. WH15		0	0	0	0	0	0	0	0	101	0	194	0	178	0	137	116		0	0	292	366
Bacteria	Actinobacteria	Actinobacteria	Micromonosporales	Micromonosporaceae	Micromonospora	Micromonospora tulbaghiae		0	0	0	0	0	117	0	132	0	0	0	0	0	512	388	122		0	122	90	863
Bacteria	Proteobacteria	Gammaproteobacteria	Xanthomonadales	Xanthomonadaceae	Luteimonas	Luteimonas sp. YGD11-2		0	0	0	0	283	148	414	0	0	274	389	0	0	1451	346	1774		0	879	642	2853
Bacteria	Proteobacteria	Deltaproteobacteria	Desulfuromonadales	Geobacteraceae	Geobacter	Geobacter sp. DSM 9736		0	0	0	0	112	0	0	0	0	0	165	0	186	0	184	106		0	117	162	404
Bacteria	Actinobacteria	Actinobacteria	Streptomycetales	Streptomycetaceae	Streptomyces	Streptomyces sp. Sge12		0	0	0	0	0	0	0	0	0	0	0	0	125	0	0	0		0	0	0	124
Bacteria	Planctomycetes	NA	NA	NA	NA	Planctomycetes bacterium ETA_A8		0	0	0	0	0	0	0	0	0	0	184	0	107	0	111	130		0	0	181	285
Bacteria	Proteobacteria	Alphaproteobacteria	Rhizobiales	Bradyrhizobiaceae	Bradyrhizobium	Bradyrhizobium sp. LCT2		0	0	0	0	0	0	0	0	0	0	0	0	209	0	0	0		0	0	0	208
Bacteria	Actinobacteria	Thermoleophilia	Solirubrobacterales	Conexibacteraceae	Conexibacter	Conexibacter woesei		0	0	0	0	0	170	0	0	165	0	132	0	387	0	272	365		0	177	296	854
Bacteria	Proteobacteria	Deltaproteobacteria	Myxococcales	Myxococcaceae	Corallococcus	Corallococcus macrosporus		0	0	202	0	0	0	0	0	111	0	0	0	0	0	0	0		0	233	112	0
Bacteria	Proteobacteria	Alphaproteobacteria	Rhizobiales	Chelatococcaceae	Chelatococcus	Chelatococcus daeguensis		0	0	0	0	0	0	0	0	0	0	110	0	0	0	0	0		0	0	108	0
Bacteria	Proteobacteria	Gammaproteobacteria	Pseudomonadales	Pseudomonadaceae	Pseudomonas	Pseudomonas synxantha		0	0	0	0	0	0	0	0	0	0	0	0	0	0	0	118		0	0	0	83
Bacteria	Proteobacteria	Gammaproteobacteria	Pseudomonadales	Pseudomonadaceae	Pseudomonas	Pseudomonas sp. K2W31S-8		0	0	0	0	0	0	0	163	0	0	135	0	0	0	0	242		0	0	244	169
Bacteria	Proteobacteria	Deltaproteobacteria	Desulfuromonadales	Geobacteraceae	Geobacter	Geobacter pickeringii		0	0	0	0	124	130	0	138	130	0	416	0	374	0	255	169		0	265	633	691
Bacteria	Proteobacteria	Betaproteobacteria	Nitrosomonadales	Thiobacillaceae	Thiobacillus	Thiobacillus denitrificans		0	0	0	0	0	115	0	101	127	0	236	0	170	0	0	217		0	120	429	321
Bacteria	Proteobacteria	Alphaproteobacteria	Rhodospirillales	Acetobacteraceae	Komagataeibacter	Komagataeibacter saccharivorans		0	0	0	0	0	0	0	0	0	0	117	0	0	0	0	0		0	0	115	0
Bacteria	Proteobacteria	Gammaproteobacteria	Chromatiales	Chromatiaceae	NA	Chromatiaceae bacterium No.7		0	0	0	0	0	0	0	0	0	0	177	0	0	0	0	0		0	0	174	0
Bacteria	Bacteroidetes	Flavobacteriia	Flavobacteriales	Flavobacteriaceae	Gramella	Gramella flava		0	0	0	0	0	0	0	0	0	0	133	0	0	0	0	101		0	0	131	71
Bacteria	Firmicutes	Clostridia	Clostridiales	Clostridiaceae	Crassaminicella	Crassaminicella sp. SY095		0	0	0	0	197	0	0	0	112	0	0	0	0	0	0	0		0	206	113	0
Bacteria	Proteobacteria	Alphaproteobacteria	Sphingomonadales	Sphingomonadaceae	Sphingobium	Sphingobium japonicum		0	0	0	0	0	0	0	0	0	0	328	0	0	0	0	0		0	0	322	0
Bacteria	Proteobacteria	Gammaproteobacteria	Pseudomonadales	Pseudomonadaceae	Pseudomonas	Pseudomonas sp. OIL-1		0	0	0	0	0	0	0	0	0	0	0	0	0	0	0	139		0	0	0	97
Bacteria	Firmicutes	Bacilli	Bacillales	Bacillaceae	Bacillus	Bacillus velezensis		0	0	0	0	0	168	0	131	0	0	0	0	0	0	113	121		0	175	90	174
Bacteria	Proteobacteria	Gammaproteobacteria	Pseudomonadales	Pseudomonadaceae	Pseudomonas	Pseudomonas fulva		0	0	0	0	171	0	0	0	0	0	163	0	294	476	0	797		0	178	160	1288
Bacteria	Actinobacteria	Actinobacteria	Corynebacteriales	Mycobacteriaceae	Mycolicibacterium	Mycolicibacterium rutilum		0	0	0	0	0	0	0	0	0	0	121	0	0	159	0	0		0	0	119	147
Bacteria	Proteobacteria	Deltaproteobacteria	Myxococcales	Kofleriaceae	Haliangium	Haliangium ochraceum		0	0	0	0	213	179	0	124	112	0	1367	0	254	0	198	278		0	409	1540	603
Bacteria	Proteobacteria	Betaproteobacteria	Burkholderiales	Burkholderiaceae	Burkholderia	Burkholderia ubonensis		0	0	0	0	0	0	0	0	0	0	0	0	0	0	0	115		0	0	0	80
Bacteria	Proteobacteria	Deltaproteobacteria	Desulfuromonadales	Geobacteraceae	Geobacter	Geobacter sp. M18		0	1828	607	485	342	787	570	1534	415	635	2158	0	1159	1184	1352	1129		1251	3185	4188	4101
Bacteria	Proteobacteria	Betaproteobacteria	Burkholderiales	NA	Inhella	Inhella inkyongensis		0	0	0	141	169	0	0	0	0	0	0	0	0	477	0	110		0	384	0	517
Bacteria	Proteobacteria	Betaproteobacteria	Burkholderiales	Comamonadaceae	Acidovorax	Acidovorax carolinensis		175	0	0	167	0	263	0	0	113	0	0	181	114	0	117	2241		197	521	353	1773
Bacteria	Proteobacteria	Alphaproteobacteria	Sphingomonadales	Sphingomonadaceae	Sphingomonas	Sphingomonas sp. LM7		0	0	0	0	0	0	0	0	0	0	107	0	0	0	117	0		0	0	105	92
Bacteria	Firmicutes	Clostridia	Clostridiales	Hungateiclostridiaceae	Hungateiclostridium	Hungateiclostridium clariflavum		0	962	324	468	455	630	760	1590	499	406	482	2296	1854	3738	2453	1908		658	2985	5481	8562
Bacteria	Proteobacteria	Betaproteobacteria	Burkholderiales	Comamonadaceae	Variovorax	Variovorax paradoxus		0	0	0	117	0	0	0	0	117	0	0	0	0	0	0	156		0	173	118	109
Bacteria	Proteobacteria	Betaproteobacteria	Nitrosomonadales	NA	NA	Nitrosomonadales bacterium Swamp67		0	0	0	0	119	0	0	0	0	0	135	0	0	0	0	113		0	124	132	79
Bacteria	Bacteroidetes	Flavobacteriia	Flavobacteriales	Flavobacteriaceae	Flavobacterium	Flavobacterium sp. P2-65		0	0	0	0	244	0	0	0	0	0	0	0	0	0	0	0		0	255	0	0
Bacteria	Bacteroidetes	Bacteroidia	Bacteroidales	Bacteroidaceae	Bacteroides	Bacteroides fragilis		0	0	0	0	0	0	0	0	0	0	0	0	141	0	147	0		0	0	0	256
Bacteria	Proteobacteria	Deltaproteobacteria	Desulfovibrionales	Desulfovibrionaceae	Pseudodesulfovibrio	Pseudodesulfovibrio sp. SRB007		0	0	0	0	174	131	0	0	110	0	193	0	147	0	122	0		0	319	300	242
Bacteria	Firmicutes	Bacilli	Bacillales	Paenibacillaceae	Paenibacillus	Paenibacillus rhizovicinus		0	0	0	0	185	153	0	117	103	0	438	0	218	0	166	126		0	353	614	436
Bacteria	Bacteroidetes	Sphingobacteriia	Sphingobacteriales	Sphingobacteriaceae	Sphingobacterium	Sphingobacterium sp. CZ-2		270	388	186	167	216	0	156	122	0	184	0	0	0	0	113	0		570	848	259	89
Bacteria	Proteobacteria	Betaproteobacteria	Burkholderiales	Burkholderiaceae	Burkholderia	Burkholderia gladioli		0	0	0	116	0	0	0	0	0	0	0	0	0	0	0	0		0	171	0	0
Bacteria	Tenericutes	NA	NA	NA	NA	Tenericutes bacterium MZ-XQ		0	0	108	123	0	0	0	210	343	0	0	415	296	393	253	320		0	306	1037	1080
Bacteria	Firmicutes	Clostridia	Clostridiales	Syntrophomonadaceae	Candidatus Syntrophocurvum	Candidatus Syntrophocurvum alkaliphilum		0	0	0	0	0	0	0	0	0	0	0	0	109	0	122	151		0	0	0	310
Bacteria	Proteobacteria	Gammaproteobacteria	Enterobacterales	Pectobacteriaceae	Dickeya	Dickeya fangzhongdai		0	222	0	0	0	0	0	0	0	0	0	0	0	0	0	0		152	0	0	0
Bacteria	Proteobacteria	Betaproteobacteria	Burkholderiales	Alcaligenaceae	Bordetella	Bordetella avium		0	0	0	0	0	0	0	0	0	0	0	0	0	0	0	120		0	0	0	84
Bacteria	Proteobacteria	Gammaproteobacteria	Enterobacterales	Enterobacteriaceae	NA	Enterobacteriaceae bacterium S05		0	304	0	0	0	0	0	312	0	148	0	0	0	0	138	0		208	0	355	109
Bacteria	Firmicutes	Bacilli	Lactobacillales	Lactobacillaceae	Lactiplantibacillus	Lactiplantibacillus plantarum		170	216	0	128	130	0	308	110	130.25	0	0	0	0	0	0	0		339	645	206	0
Bacteria	Firmicutes	Clostridia	Clostridiales	Heliobacteriaceae	Heliobacterium	Heliobacterium modesticaldum		0	0	0	0	246	495	0	467	277	0	430	0	411	493	521	550		0	773	1020	1660
Bacteria	Proteobacteria	Betaproteobacteria	Burkholderiales	Oxalobacteraceae	Noviherbaspirillum	Noviherbaspirillum sp. UKPF54		0	0	0	0	0	0	0	0	0	0	0	0	100	0	101	139		0	0	0	276
Bacteria	Chloroflexi	Chloroflexia	Chloroflexales	Roseiflexaceae	Roseiflexus	Roseiflexus sp. RS-1		0	0	0	0	0	0	0	0	112	0	327	0	124	0	114	0		0	0	434	213
Bacteria	Proteobacteria	Alphaproteobacteria	Sphingomonadales	Sphingomonadaceae	Novosphingobium	Novosphingobium sp. ABRDHK2		0	0	0	0	0	0	0	0	0	0	0	0	0	0	0	139		0	0	0	97
Bacteria	Proteobacteria	Deltaproteobacteria	Myxococcales	Myxococcaceae	Corallococcus	Corallococcus coralloides		0	0	0	0	190	0	0	0	0	420	1564	0	192	0	141	361		0	198	1934	555
Bacteria	Proteobacteria	Alphaproteobacteria	Rhodospirillales	Rhodospirillaceae	Ferrovibrio	Ferrovibrio terrae		0	0	0	0	0	107	0	0	0	0	0	0	0	0	144	293		0	112	0	319
Bacteria	Bacteroidetes	Bacteroidia	Bacteroidales	Paludibacteraceae	Paludibacter	Paludibacter propionicigenes		0	3228	1434	1020	1185	1324	1069	883	700	598	836	737	928	947	867	919		2209	6885	3669	3123
Bacteria	Proteobacteria	Alphaproteobacteria	Rhizobiales	Rhizobiaceae	Rhizobium	Rhizobium leguminosarum		0	0	0	0	113	0	0	262	0	0	134	0	105	0	152	171		0	118	311	344
Bacteria	Bacteroidetes	Sphingobacteriia	Sphingobacteriales	Sphingobacteriaceae	Pedobacter	Pedobacter sp. eg		0	0	0	0	0	0	0	106	0	0	0	0	0	176	0	0		0	0	73	162
Bacteria	Firmicutes	Bacilli	Bacillales	Alicyclobacillaceae	Tumebacillus	Tumebacillus algifaecis		0	0	0	0	0	0	0	138	0	0	0	0	0	0	0	0		0	0	94	0
Bacteria	Proteobacteria	Gammaproteobacteria	Alteromonadales	Shewanellaceae	Shewanella	Shewanella bicestrii		0	136	0	0	0	0	0	0	0	0	0	0	0	0	0	0		93	0	0	0
Bacteria	Bacteroidetes	Flavobacteriia	Flavobacteriales	Crocinitomicaceae	Fluviicola	Fluviicola taffensis		0	0	146	139	171	0	180	182	0	125	0	0	0	0	0	123		0	738	244	86
Bacteria	Planctomycetes	NA	NA	NA	NA	Planctomycetes bacterium TBK1r		0	0	0	0	0	0	0	0	0	0	138	0	242	0	221	126		0	0	135	503
Bacteria	Proteobacteria	Alphaproteobacteria	Sphingomonadales	Sphingomonadaceae	Sphingobium	Sphingobium indicum		0	0	0	0	0	0	0	0	0	0	0	0	0	0	107	273		0	0	0	275
Bacteria	Firmicutes	Bacilli	Bacillales	Paenibacillaceae	Paenibacillus	Paenibacillus barcinonensis		327	0	0	0	157	0	0	113	0	0	0	0	0	0	0	133		368	164	77	93
Bacteria	Firmicutes	Bacilli	Bacillales	Planococcaceae	Planococcus	Planococcus plakortidis		0	0	0	0	0	0	0	0	0	0	119	0	0	0	0	0		0	0	117	0
Bacteria	Actinobacteria	Actinobacteria	Streptomycetales	Streptomycetaceae	Streptomyces	Streptomyces sp. S8		0	0	0	0	0	0	0	0	0	0	0	197	0	0	0	0		0	0	260	0
Bacteria	Tenericutes	Mollicutes	Acholeplasmatales	Acholeplasmataceae	Acholeplasma	Acholeplasma hippikon		0	354	397	449	425	333	676	716	273	448	118	338	205	641	292	702		242	2612	1752	1516
Bacteria	Proteobacteria	Gammaproteobacteria	Enterobacterales	Erwiniaceae	Pantoea	Pantoea dispersa		143	368	422	105	386	454	149	285	131	106	106	0	0	0	0	0		413	1673	532	0
Bacteria	Proteobacteria	Betaproteobacteria	Burkholderiales	Oxalobacteraceae	Herbaspirillum	Herbaspirillum robiniae		0	0	0	0	0	0	0	0	0	0	106	0	0	0	0	0		0	0	104	0
Bacteria	Proteobacteria	Gammaproteobacteria	Oceanospirillales	Halomonadaceae	Halomonas	Halomonas sp. 1513		0	0	0	0	0	0	0	0	0	0	257	0	0	0	0	0		0	0	252	0
Bacteria	Proteobacteria	Gammaproteobacteria	Pseudomonadales	Pseudomonadaceae	Pseudomonas	Pseudomonas sp. URMO17WK12:I11		0	0	0	0	0	0	0	0	0	0	225	0	0	0	0	0		0	0	221	0
Bacteria	Proteobacteria	Betaproteobacteria	Burkholderiales	Comamonadaceae	Comamonas	Comamonas thiooxydans		0	0	0	347	482	0	935	0	365	0	123	0	113	0	0	287		0	1986	488	313
Bacteria	Proteobacteria	Gammaproteobacteria	Enterobacterales	Enterobacteriaceae	Atlantibacter	Atlantibacter hermannii		156	262	0	0	0	154	0	0	119	0	101	0	0	0	0	0		355	161	219	0
Bacteria	Proteobacteria	Gammaproteobacteria	Vibrionales	Vibrionaceae	Vibrio	Vibrio fluvialis		127	190	0	0	0	0	0	249	0	0	0	0	0	0	0	0		273	0	170	0
Bacteria	Proteobacteria	Gammaproteobacteria	Vibrionales	Vibrionaceae	Vibrio	Vibrio navarrensis		0	0	113	0	0	0	0	0	0	0	0	0	0	0	0	0		0	130	0	0
Bacteria	Firmicutes	Bacilli	Bacillales	Staphylococcaceae	Staphylococcus	Staphylococcus hominis		0	0	0	0	111	0	0	0	0	0	0	0	0	0	0	0		0	116	0	0
Bacteria	Bacteroidetes	Bacteroidia	Bacteroidales	NA	Phocaeicola	Phocaeicola dorei		0	0	0	0	0	0	0	116	0	0	0	0	0	0	0	0		0	0	79	0
Bacteria	Actinobacteria	Actinobacteria	Catenulisporales	Catenulisporaceae	Catenulispora	Catenulispora acidiphila		0	0	0	0	0	0	0	0	0	0	362	0	157	0	0	0		0	0	355	156
Bacteria	Proteobacteria	Gammaproteobacteria	Enterobacterales	Enterobacteriaceae	Klebsiella	Klebsiella variicola		0	0	0	0	0	0	0	198	0	0	112	0	0	0	0	0		0	0	246	0
Bacteria	Actinobacteria	Actinobacteria	Corynebacteriales	Tsukamurellaceae	Tsukamurella	Tsukamurella tyrosinosolvens		0	0	0	0	0	0	0	0	0	0	0	0	0	0	153	0		0	0	0	121
Bacteria	Proteobacteria	Gammaproteobacteria	Pseudomonadales	Moraxellaceae	Acinetobacter	Acinetobacter equi		0	0	0	211	112	0	0	0	0	0	0	0	0	0	0	0		0	429	0	0
Bacteria	Proteobacteria	Gammaproteobacteria	NA	NA	NA	gamma proteobacterium HdN1		0	0	0	0	0	0	131	0	0	114	0	0	0	248	0	270		0	136	108	418
Bacteria	Proteobacteria	Deltaproteobacteria	Myxococcales	Anaeromyxobacteraceae	Anaeromyxobacter	Anaeromyxobacter dehalogenans		0	0	0	0	196	0	0	410	280	0	634	0	231	0	0	565		0	204	1184	625
Bacteria	Actinobacteria	Actinobacteria	Bifidobacteriales	Bifidobacteriaceae	Bifidobacterium	Bifidobacterium angulatum		689	2158	561	1692	259	927	452	1560	3434	2510	174	408	165	242	3107	329		2253	4851	7614	3066
Bacteria	Firmicutes	Bacilli	Lactobacillales	Streptococcaceae	Streptococcus	Streptococcus thermophilus		170	338	124	0	138	0	0	0	0	0	0	0	0	0	0	0		422	287	0	0
Bacteria	Proteobacteria	Gammaproteobacteria	Pseudomonadales	Pseudomonadaceae	Pseudomonas	Pseudomonas multiresinivorans		0	0	0	154	0	0	0	100	0	0	134	0	0	0	0	0		0	227	200	0
Bacteria	Firmicutes	Clostridia	Halanaerobiales	Halanaerobiaceae	Halanaerobium	Halanaerobium praevalens		0	0	0	0	0	0	0	0	0	0	0	0	0	0	0	111		0	0	0	78
Bacteria	Proteobacteria	Betaproteobacteria	Rhodocyclales	Zoogloeaceae	Thauera	Thauera aromatica		0	0	0	106	0	0	0	0	0	0	0	0	0	0	0	196		0	157	0	137
Bacteria	Actinobacteria	Actinobacteria	Propionibacteriales	Nocardioidaceae	Nocardioides	Nocardioides sp. dk3136		0	0	0	0	0	0	0	0	0	0	0	0	103	0	0	100		0	0	0	172
[truncated: 1,569 more rows]
