# Supplementary material for: Microbiome signature and diversity regulates the level of energy production under anaerobic condition
Source: Sci Rep. 2021 Oct 5;11:19777. doi: 10.1038/s41598-021-99104-3 (PMC8492712; doi:10.1038/s41598-021-99104-3)
Supplement: Supplementary file 2 — Supplementary Information 2. [file 41598_2021_99104_MOESM2_ESM.xlsx]

## Sheet: Data 2
	Microbiome signature and diversity regulates the level of energy production under anaerobic condition
	KEGG Pathways analysis
	KO modules	Group-I	Group-II	Group-III	Group-IV				Group-I	Rel_Abund	Group-II	Rel_Abund	Group-III	Rel_Abund	Group-IV	Rel_Abund
	Cellular Processes	3.79171	3.76592	3.98203	4.47689				tet(Q)	23.8089	tet(Q)	22.8525	mef(B)	19.509	mef(A)	16.7981
	Environmental information processing	10.0264	11.0023	11.4535	11.8377				mef(A)	12.1866	mef(A)	11.8326	tet(Q)	16.4875	mef(B)	15.3211
	Genetic information processing	25.3925	25.0439	24.0661	23.5674				tet(40)	7.39719	tet(W)	7.33964	mef(A)	11.5485	tet(W)	12.7425
	Carbohydrate metabolism	26.4187	25.9612	25.707	25.3209				cfxA6	7.0336	mef(B)	7.1896	tet(W)	9.48576	msr(D)	11.1028
	Energy metabolism	6.43728	7.0361	8.49457	9.53935				tet(W)	7.02106	tet(40)	6.78114	msr(D)	7.69175	tet(Q)	6.73426
	Nucleotide metabolism	10.4483	10.3146	9.77127	9.33856				cfxA	6.26881	msr(D)	4.66386	tet(40)	5.28036	sul4	6.30867
	Metabolism of cofactors and vitamins	7.51069	7.71255	7.72343	7.80378				cfxA4	6.01805	cfxA	4.18455	tet(M)	3.10866	tet(M)	5.79547
	Glycan biosynthesis and metabolism	3.97991	3.84204	3.55906	3.33229				cfxA3	5.74223	cfxA3	3.93865	sul4	3.01424	tet(40)	4.48116
	Lipid metabolism	3.35041	3.43437	3.2923	3.15411				cfxA5	5.52909	cfxA4	3.90114	tet(32)	2.8036	tet(32)	3.81775
	Biosynthesis of other secondary metabolites	2.84251	2.68902	2.66756	2.37683				cfxA2	4.98997	cfxA5	3.85112	cfxA5	1.6778	tet(44)	2.84141
	Metabolism of terpenoids and polyketides	2.33166	2.28202	2.09228	1.92043				tet(O)	3.64845	cfxA2	3.71358	cfxA	1.64149	lnu(D)	2.35324
	Xenobiotics biodegradation and metabolism	2.22319	3.32103	6.41642	9.52466				lnu (C)	2.69559	cfxA6	3.50519	cfxA3	1.6197	catQ	1.85255
	Starch and sucrose metabolism	13.3012	12.4199	11.6821	11.0678				tet(32)	1.75527	tet(M)	3.12591	cfxA4	1.59791	tet(36)	1.42696
	Amino sugar and nucleotide sugar metabolism	10.8694	11.0248	11.0624	11.3814				tet(O/32/O)	1.75527	tet(32)	2.9842	cfxA2	1.4817	lsa€	1.40193
	Pentose phosphate pathway	8.39109	9.05832	9.23495	9.62705				aph(3'')-Ib	1.51705	lnu©	2.33818	tet(O)	1.41633	tet(C)	1.06396
	Galactose metabolism	12.1717	11.4469	10.431	9.03876				msr(D)	0.689569	aph(3'')-Ib	1.07115	tet(36)	1.00959	aph(3'')-Ib	0.98886
	Citrate cycle (TCA cycle)	7.87453	8.08835	8.58607	8.83937				tet(M)	0.626881	sul4	0.779394	ant(6)-Ia	0.966008	erm(F)	0.788584
	Fructose and mannose metabolism	8.44154	8.33682	8.37197	7.82022				sul4	0.551655	tet(36)	0.696036	catQ	0.958745	lnu(C)	0.788584
	Butanoate metabolism	0.942905	0.988698	1.13955	1.32119				tet(39)	0.288365	tet(O)	0.616847	cfxA6	0.87885	lnu(B)	0.688447
	Citrate synthase (gltA)	9.83629	10.4321	10.9418	13.8085				aadA13	0.225677	catQ	0.541825	tet(G)	0.842533	aph(6)-Id	0.563275
	Fumarate hydratase (fumA/B)	15.7537	13.3842	10.2479	8.53335				aph(6)-Id	0.150451	tet(O/32/O)	0.520985	lnu (C)	0.798954	aadA13	0.362999
	Malate dehydrogenase (mdh)	7.63643	6.51904	5.60281	4.39691				sul2	0.100301	ant(6)-Ia	0.516817	tet(O/W)	0.798954	ant(6)-Ia	0.362999
	Succinyl-CoA synthetase subunits (sucC/D)	3.75278	5.22254	6.88786	7.64604						erm(F)	0.458467	tet(O/32/O)	0.537478	tet(O/32/O)	0.350482
	Pyruvate carboxylase subunits(pycA)	3.22045	4.9564	5.31761	5.78114						aph(6)-Id	0.350102	lnu(D)	0.522952	sul1	0.300413
	Succinate dehydrogenase cytochrome (sdhC)	2.21608	1.69717	1.17839	0.829495						aadA13	0.316759	tetA(P)	0.508425	sul2	0.22531
	Oxidative phosphorylation	6.38599	6.30984	5.99159	5.71897						tet©	0.283416	tet©	0.443056	tet(39)	0.162724
	Carbon fixation pathways in prokaryotes	11.6984	10.3098	7.79424	6.04855						blaACI	0.237569	tet(44)	0.435793	tet(X)	0.150207
	Nitrogen metabolism	2.65304	3.32633	4.29369	5.88295						lsa€	0.233401	aadA13	0.421267	cfxA3	0.137689
	Epithelial cell signaling	5.35241	5.01515	4.68946	4.5065						lnu(D)	0.229234	tet(C)	0.348635	aadA24	0.0876205
	Vibrio cholerae pathogenic cycle	6.52497	5.77824	4.45606	3.92731						tet(O/W)	0.212562	aph(3'')-Ib	0.326845
	Amoebiasis	1.28924	2.41516	4.36696	6.97298						tet(39)	0.154212	ere(A)	0.297792
	Salmonella infection	1.76859	2.67004	4.76247	4.74953						tet(G)	0.120869	lnu(C)	0.261476
	Staphylococcus aureus infection	0.818632	0.751277	1.5625	2.30084						sul2	0.108365	blaOXA	0.22516
	Bacterial invasion of epithelial cells	0.562536	0.737912	0.61609	0.251503						sul3	0.0875255	sul3	0.18158
	ABC transporters	6.53087	6.91332	7.1576	7.31132						tetA(P)	0.0875255	lnu(D)	0.167054
	Phosphotransferase system	3.3997	2.61871	1.71423	1.17484						ant(6)-Ib	0.070854	erm(F)	0.152528
	Bacterial secretion system	31.2916	23.2481	16.7098	12.712						blaOXA	0.0541825	blaACI	0.145264
	Cell motility	24.1064	25.4954	27.9901	36.6889						lnu(B)	0.0500146	dfrA22	0.108948
	Folding, sorting and degradation	12.5913	13.1645	13.7086	14.1651								aph(6)-Id	0.101685
	Replication and repair	2.85165	2.73121	2.50032	2.236								lnu(B)	0.0871586
													sul2	0.0581058
													aadA24	0.0508425
	SEED Pathways Analysis
	SEED modules	Group-I	Group-II	Group-III	Group-IV
	Cell division and cell cycle	4.25102	3.9157	3.6324	3.56894
	Cofactors, vitamins, posthetic groups, pigments	12.1841	12.5023	13.1105	13.0757
	Membrane transport	8.55623	9.26209	9.64598	9.75091
	Motility and chemotaxis	1.84053	1.99022	2.0266	3.13092
	Regulation and cell signaling	2.14347	2.11178	2.08435	2.21207
	Stress response	4.80671	4.84329	4.93592	5.14537
	Biotin metabolism	2.83993	3.12141	3.50949	4.55071
	NAD and NADP	19.03	17.4442	15.4438	13.8156
	Pyridoxine	11.6542	10.2741	8.89754	8.10899
	Tetrapyrroles	11.4388	13.8279	16.1917	17.4237
	CO2 fixation	4.14175	4.39666	4.54734	4.96689
	Central carbohydrate metabolism	22.6334	23.8702	24.8901	27.0246
	One-carbon metabolism	6.96928	7.41536	8.91533	10.293
	Organic acids	1.98756	2.32649	2.39645	2.65632
	Entner-Doudoroff pathway	9.26015	8.14704	7.49812	6.23637
	Gluconeogenesis	16.2688	14.0065	12.0242	9.36239
	Acetyl-CoA	2.77227	3.76342	5.22855	5.32724
	TCA cycle	5.91403	6.02947	6.38049	6.64622
	ABC transporters	8.11443	12.6325	15.3959	18.0128
	Cytoplasmic protein translocation	17.7809	13.1282	12.4632	10.0864
	Heat shock	18.3087	16.2793	12.5046	8.62265
	Osmotic stress	6.01227	7.17459	9.43278	9.94231
	Cell division	3.74665	3.54267	3.41162	3.08574
	Flagellar motility	7.15383	6.95401	6.35218	5.87061
	Programmed cell death	12.9259	11.682	10.7032	10.0244
	Proteolytic pathway	2.0411	3.1426	5.52143	7.41294
	Quorum sensing and biofilm formation	11.0274	11.6585	10.9861	10.8113
	Regulation of virulence	17.0762	15.0216	12.5654	9.47422
	MT1-MMP pericellular network	2.66667	1.38462	5.55805	6.45016
	Glutathione:non-redox reactions	1.90296	2.02577	1.75187	2.14429
	Glutathione:redox cycle	0.904726	1.30529	1.37921	1.89862
	Oxidative stress	12.1203	14.1567	16.5458	18.7617
	Protection from ROS	16.2825	12.7956	11.1781	9.06571
	lsrACDBFGE operon	10.3843	13.8895	16.8951	17.5799
	YjgK cluster linked to biofilm formation	0.388199	0.339473	0.0677915	0.0739341
	Quorum-sensing in Vibrio	1.5528	1.8346	2.31244	2.26731
	Quorum sensing: autoinducer-2 synthesis	8.20458	7.73059	7.40169	6.78403
	Symbiotic colonization for biofilm formation	0.659938	1.01842	1.17505	1.59369
	Gene transfer agent (GTA)	2.0444	2.14497	3.93938	4.73487
	Pathogenicity islands	15.046	12.6459	12.8457	12.4167
	Transposable elements	17.2784	14.4203	13.1352	9.35014
	Resistance to antibiotics and toxic compounds (RATC)
	RATC	Group-I	Group-II	Group-III	Group-IV
	Adaptation to d-cysteine	0.116549	0.155004	0.150558	0.115007
	Aminoglycoside adenylyltransferases	0.131986	0.114434	0.0983347	0.111097
	Arsenic resistance	1.8617	3.68679	5.03979	6.29311
	Beta-lactamase resistance	4.09543	4.35857	4.58451	5.05899
	Bile hydrolysis	1.38778	0.90624	0.443895	0.183098
	BlaR1 family regulatory disambiguation	9.55935	8.98629	8.91679	10.3206
	Cadmium resistance	1.53675	2.22153	2.57337	3.25537
	Cobalt-zinc-cadmium resistance	8.3044	10.6505	15.445	18.848
	Copper homeostasis	2.60731	3.47639	4.03922	5.56071
	Copper homeostasis:copper tolerance	1.20717	1.05117	0.982791	0.88845
	Erythromycin resistance	0.837456	0.705071	0.555563	0.43103
	Fosfomycin resistance	0.00540294	0.00615538	0.00888901	0.00619016
	Lysozyme inhibitors	0.0015437	0.00307769	0.00138891	0.00195479
	Mercuric reductase	0.0123496	0.049243	0.0794455	0.0798204
	Mercury resistance operon	0.0378206	0.0889732	0.200558	0.137161
	Methicillin resistance in Staphylococci	7.29011	6.3627	5.21813	4.73449
	MexA-MexB-OprM multidrug efflux system	0.000771849	0.00587559	0.00416672	0.0221542
	MexC-MexD-OprJ multidrug efflux system	0	0	0	0.000651595
	MexE-MexF-OprN multidrug efflux system	0.280953	0.357851	0.364727	0.509222
	Multidrug resistance to efflux pumps	1.36324	2.32447	2.46251	1.96077
	Multidrug resistance operon (mdtRP) of Bacillus	0.0015437	0.00727454	0.00916679	0.0143351
	Multidrug efflux pump (CmeABC operon)	2.07164	2.37849	2.73087	2.68522
	Multiple antibiotic resistance (MAR) locus	0.0115777	0.00671496	0.00222225	0.00944813
	Polymyxin synthetase gene cluster in Bacillus	0.00926219	0.0271396	0.0258337	0.0325798
	Resistance to Vancomycin	1.23187	1.19135	0.997514	1.46967
	Resistance to chromium compounds	5.0247	7.04141	9.03306	12.1678
	Resistance to fluoroquinolones	11.1556	9.68518	6.88496	4.81291
	Vancomycin registance	0.0648353	0.0383312	0.0444451	0.0469149
	Streptothricin resistance	0.0926219	0.0710666	0.0372227	0.0175931
	Teicoplanin-resistance	0.00385925	0.0027979	0.00583341	0.00293218
	mdtABCD multidrug resistance cluster	2.98474	2.25595	1.8653	1.26475
	Zinc resistance	1.70965	1.78394	3.19393	4.95792

## Sheet: Sheet1
	KEGG Pathways
KOs	R1_	M3_	O4_	I5_	M6_	O7_	I9_	O10_	M11_	I12_	O60	O13_	O15_	I14_	O16_	I17_
ABC transporters	130970	127137	148763	110856	169966	173263	144553	161963	148139	148470	153319	138638	152320	172786	173642	173178
ACLY; ATP citrate (pro-S)-lyase	0	109	87	106	137	116	105	76	87	136	408	201	202	281	200	217
African trypanosomiasis	51	98	106	89	88	84	76	135	149	217	197	107	232	336	318	248
Amino Acid Metabolism	671389	664656	672856	541880	706773	693388	723673	646625	626160	674776	691438	578285	657310	706715	696827	709606
Amino sugar and nucleotide sugar metabolism	54132	53582	53835	43140	56218	58029	57300	52265	51877	50628	48100	54443	57606	55492	55996	53006
Amoebiasis	162	427	644	514	504	444	424	600	555	1477	795	592	1246	1269	1301	1230
Ascorbate and aldarate metabolism	630	756	771	731	816	1063	1030	966	899	1064	913	978	1060	1187	1165	1073
Bacterial invasion of epithelial cells	152	105	149	142	194	173	115	122	169	42	65	169	42	44	44	52
Bacterial secretion system	62391	61277	61777	51225	61897	65394	65098	57867	56087	58851	57025	50243	55471	57206	62384	61238
Biosynthesis of other secondary metabolites	53919	53009	51709	42087	54035	53050	52138	50453	49058	52282	50106	40355	45567	46122	46566	45544
Butanoate metabolism	3808	5536	4580	4151	4975	4731	5644	4331	4361	8494	5087	4233	5766	7051	7542	5423
C5-Branched dibasic acid metabolism	1307	1368	1579	1223	1768	2219	1852	1671	1490	1013	1374	1854	1438	1757	1713	1261
Carbohydrate metabolism	500566	493238	497798	394264	515626	520452	514637	482356	463271	479215	487182	422553	473813	492310	501341	490586
Carbon fixation in photosynthetic organisms	531	347	314	267	365	340	437	320	348	275	580	338	391	479	441	487
Carbon fixation pathways in prokaryotes	14131	14085	13533	10754	14435	14567	14524	13012	11733	12304	12795	9648	11296	10652	11611	10198
Cell communication	300	331	231	206	336	259	295	189	296	313	221	234	384	132	341	165
Cell growth and death	59664	60430	63055	65213	64463	61426	50429	57472	61380	62698	52049	59823	63287	61941	63212	57676
Cell motility	28907	29171	24139	39537	27586	28871	21713	25491	28568	39131	32292	27466	64002	50286	57068	44759
Chagas disease	377	607	556	529	379	338	426	360	330	1570	1166	274	1194	1099	1496	1296
Citrate cycle (TCA cycle)	37420	40615	38987	32701	42812	39559	42943	38071	39831	47852	36607	37352	43786	43911	44000	40797
Citrate synthase (gltA)	3825	3544	3251	2656	3811	3439	3110	3317	3432	4161	3937	4643	5792	5266	5045	5155
Energy metabolism	113008	129146	130477	106772	136763	141747	146292	137550	135577	146943	207065	144297	168055	180901	194757	193960
Epithelial cell signaling in Helicobacter pylori infection	12610	10394	11485	11638	11128	10801	8913	9995	10589	4886	7328	10360	7821	8093	8811	9164
Ferredoxin oxidoreductase subunits (korA/B/D/G)	13921	16632	15649	13170	16850	17397	16604	15488	15606	15316	20660	15389	16808	18728	16897	17224
Folding, sorting and degradation	101558	101593	112181	106788	85685	113649	110225	100710	104768	102214	94128	105255	105717	111769	111993	109763
Fructose and mannose metabolism	42359	41295	42123	33928	43523	41248	42232	39276	43247	37088	34426	40696	38833	38183	37684	37906
Fumarate hydratase (fumA/B)	5558	5155	4753	3908	4677	5383	4362	3987	4110	4408	3200	2549	3490	3078	3639	2930
Galactose metabolism	63800	56819	59093	44455	59045	61212	55000	52571	54503	38597	41676	55280	45334	44330	41678	45043
Glycan biosynthesis and metabolism	74760	74954	73029	60618	79139	70395	78330	66639	66518	71279	65167	53612	59783	69279	59510	69112
Glycolysis / Gluconeogenesis	70964	73456	72519	57914	76342	76475	76274	68366	69866	85432	63244	70892	78304	73362	75969	71544
Glyoxylate and dicarboxylate metabolism	8305	11853	11731	9733	12272	13365	15348	11483	12074	24500	12864	12261	18569	18780	20394	15866
Inositol phosphate metabolism	1360	1336	1472	1018	1372	1904	1615	1558	1346	887	1310	1691	1555	1377	1483	1310
Legionellosis	8702	7753	7397	7972	6812	6834	5976	6410	7393	5341	4105	6334	4326	4118	5306	5098
Lipid metabolism	62804	63230	65268	52169	67904	65892	71919	61083	59972	63436	64048	50450	55972	64996	57937	65001
Malaria	8	11	12	7	9	5	8	6	13	6	10	14	5	9	7	8
Malate dehydrogenase (mdh)	2680	2513	2298	2022	2341	2609	1973	2027	2080	2438	2250	1185	1897	1562	1842	1468
Metabolism of cofactors and vitamins	140736	141797	147279	118535	154225	144346	161316	136156	137501	151757	158973	117014	134557	155933	149581	163391
Metabolism of other amino acids	18056	17332	17259	14302	18538	17895	19103	16516	15946	16395	15356	12900	14529	18333	14923	18905
Metabolism of terpenoids and polyketides	44619	43092	43861	35046	46314	42907	46595	40345	38968	42869	36395	31433	34073	39277	35125	40031
Methane metabolism	21143	25061	25979	20157	29529	26048	33206	33101	32619	32764	56281	38673	40344	61554	49532	45232
Nitrogen metabolism	2672	3727	4312	3430	5777	4548	3812	4656	5352	7264	9268	6233	12304	9582	13096	7577
Nucleotide metabolism	201106	191932	196086	156833	201958	208543	207120	192497	181227	186498	165920	161233	172616	181845	184170	183515
Oxidative phosphorylation	71768	82259	82240	68726	90743	87140	86182	82551	80991	88534	119891	85360	106722	105745	109519	98976
Pentose and glucuronate interconversions	43431	42147	43984	33705	43812	46407	42888	40610	43513	37316	35845	43150	42359	40758	39069	40918
Pentose phosphate pathway	41260	41894	44587	34439	45241	48341	48019	43108	42018	45121	40653	43906	48143	47160	46871	45691
Phosphotransferase system	7898	5538	6437	4438	5804	5874	5758	4679	4285	4491	2038	2482	2277	2819	2870	2831
Photosynthesis	8	31	4	26	25	15	18	6	6	18	117	11	19	18	28	15
Propanoate metabolism	316	791	666	574	706	611	1087	598	588	2253	372	524	501	1726	1627	496
Pyruvate carboxylase subunit B (pycB)	3749	4068	4349	3537	4278	4517	4487	4434	4370	4914	4455	5021	4955	5256	4969	5100
Pyruvate carboxylase subunits(pycA)	1010	1180	1612	1073	2527	1432	1904	1780	2019	1678	1991	2004	2070	2415	2348	2067
Pyruvate metabolism	60125	58503	57057	46627	60282	58354	61869	52950	53692	54437	48366	54377	56375	59227	59751	54335
Replication and repair	236108	223985	240043	230651	183961	241067	240950	210134	219986	180586	183195	223320	201813	206027	212616	214796
Salmonella infection	131	677	566	620	641	452	518	629	645	2002	498	609	890	878	887	782
sdhC; succinate dehydrogenase cytochrome b556 subunit	862	645	636	502	640	701	448	426	536	669	156	312	395	208	416	258
Staphylococcus aureus infection	182	192	209	143	166	146	123	247	210	510	260	211	388	386	486	405
Starch and sucrose metabolism	70235	61577	63345	48707	64909	65488	60053	54007	58484	49568	50387	59281	60029	56473	54018	57368
Succinyl-CoA synthetase subunits (sucC)	360	1067	763	855	1207	867	915	680	749	860	3218	899	1607	1440	1869	1276
Succinyl-CoA synthetase subunits (sucC/D)	307	818	638	791	1143	893	935	685	801	747	2824	806	1486	1331	1582	1180
Sulfur metabolism	2472	2960	3238	2669	4350	3340	2702	2793	3265	4224	5716	2235	5583	3352	5556	3121
Transcription	86924	81535	90651	84733	68031	87773	88555	77529	80824	70013	71782	82892	77509	80540	80896	80626
Translation	401373	380353	409534	388030	317909	406844	407537	360779	376287	338840	333559	382141	360839	384695	384301	376976
Transport and catabolism	28448	33673	31021	34577	33678	30196	26486	32134	32646	41767	25593	32271	32865	30105	33176	29648
Tuberculosis	3	4	7	2	1	4	11	30	7	8	11	0	9	3	1	7
Vibrio cholerae infection	6	53	19	39	24	11	29	9	21	98	29	16	45	41	57	45
Vibrio cholerae pathogenic cycle	1716	1265	1316	1231	1279	1308	919	953	1056	416	551	1125	592	583	768	899
Xenobiotics biodegradation and metabolism	2936	5460	5020	4923	5951	5898	8415	5564	6420	6671	12648	6514	8403	11249	8704	12216
	SEED Subsystems
Subsystems	R1_	M3_	M6_	O7_	I9_	O4_	I5_	M11_	O8_	O10_	I12_	O13_	I14_	O15_	I17_	O16_
Cell Division and cell cycle	47745	44912	47645	47371	48087	45746	36783	40614	41538	43340	41669	38256	47115	43212	45692	45641
Clustering-based subsystems	447892	447787	476883	475423	493558	458210	369944	425596	433249	445792	428050	384432	478431	431550	477893	452788
Cofactors, vitamins, posthetic groups, pigments	126968	138602	150464	147418	161763	144889	115877	140969	184676	141200	146557	128016	166813	150700	177561	170484
Dormancy and sporulation	20878	17988	19110	20161	19967	20047	14736	16264	7513	17598	15326	15740	19602	17088	18405	19057
Membrane transport	89641	96854	107425	116649	120827	105938	82865	106367	123944	110425	105750	99007	123722	110231	128461	121600
Motility and chemotaxis	19334	20783	20267	17548	28439	20816	16087	18701	32229	19609	20962	23106	46376	33181	42750	37058
Phages, prophages, transposable elements, plasmids	64961	61179	70747	83421	81594	75987	56592	73362	51447	79391	69320	66795	73639	73231	73264	77498
Photosynthesis	527	719	763	627	772	680	566	534	1098	543	602	553	666	622	743	622
Regulation and cell signaling	23213	23507	24932	24652	28227	24244	19631	23323	25930	23805	23763	21052	30601	24992	30345	26657
Respiration	100827	123339	126377	131343	134285	119339	98745	121276	193768	125161	123362	123884	154456	147592	165871	166286
Stress response	49758	55011	58171	57095	63344	54937	45535	53030	69561	53793	52725	50024	68773	59126	70475	63527
Virulence, disease and defense	73095	84120	89540	88623	96533	83689	70310	85067	103553	85223	83396	73297	99721	86158	100385	89370
Dehydrogenase_complexes	749	1819	2071	1903	3454	1625	1636	1909	4767	1870	1714	2086	4915	2913	5101	3096
Dihydroxyacetone_kinases	388	456	626	672	768	546	447	683	636	670	667	806	830	867	780	892
Entner-Doudoroff_Pathway	8973	9247	9859	10352	10335	9454	7684	8855	10107	9487	8705	7961	9645	9337	9643	9730
Ethylmalonyl-CoA_pathway_of_C2_assimilation	35	21	27	29	88	37	36	34	75	20	30	23	227	49	204	26
Glycolate,_glyoxylate_interconversions	783	994	1122	1100	1444	1158	932	1012	1424	1005	1018	785	1398	896	1412	919
Glycolysis_and_Gluconeogenesis	29590	28353	29740	29739	29439	28723	22867	26438	24431	28170	26817	23217	27440	26261	26824	27402
Glycolysis_and_Gluconeogenesis,_including_Archaeal_enzymes	10178	11152	11823	12855	12180	11363	9109	11408	14734	12286	11040	11085	13290	12951	13717	14232
Glyoxylate_bypass	3001	3011	3198	3152	4039	2908	2458	2981	3646	2865	3180	3021	5178	3381	5052	3462
HPr_kinase_and_hprK_operon_in_Gram-positive_organisms	1725	1549	1634	1697	1736	1505	1181	1432	1054	1601	1459	1175	1539	1255	1423	1260
Methylglyoxal_Metabolism	1468	1907	1976	1970	2532	1886	1522	2031	2124	1992	1782	1669	2459	1781	2572	2032
Particulate_methane_monooxygenase_(pMMO)	0	0	0	0	0	0	0	0	0	0	0	0	1	0	9	0
Pentose_phosphate_pathway	8676	9447	9828	10435	10447	9679	7673	9523	11683	9318	9105	9440	11017	10588	10721	11027
Peripheral_Glucose_Catabolism_Pathways	1408	1377	1270	1308	1199	1257	939	922	700	1066	979	708	717	698	671	671
Pyruvate:ferredoxin_oxidoreductase	9947	10113	11249	12313	11391	11770	8629	10355	12225	11377	10377	11357	11935	12690	12046	13906
Pyruvate_Alanine_Serine_Interconversions	4068	3972	4002	4240	4469	4127	3193	3776	3536	4003	3358	2887	3444	2908	3406	3157
Pyruvate_metabolism_I:_anaplerotic_reactions,_PEP	17666	19341	20640	21431	22131	19348	16349	19299	23507	20037	19642	20822	25198	24438	25488	25409
Pyruvate_metabolism_II:_acetyl-CoA,_acetogenesis_from_pyruvate	1845	4270	4514	4279	5819	3852	3563	4277	13534	4274	4214	4343	7179	6460	7488	7109
Soluble_methane_monooxygenase_(sMMO)	0	3	2	6	8	1	4	2	10	6	3	7	8	10	14	0
TCA_Cycle	5935	7110	7383	6991	8367	6747	5802	6491	11391	6562	6660	6289	9502	7649	9941	8135
